# Supplementary material for: Super-silencers are crucial for development and carcinogenesis in B cells
Source: Nat Commun. 2025 Sep 25;16:8395. doi: 10.1038/s41467-025-63329-x (PMC12462470; doi:10.1038/s41467-025-63329-x)
Supplement: Supplementary file 4 — Supplementary Data 1 [file 41467_2025_63329_MOESM4_ESM.xlsx]

## Sheet: Supplementary Data 1
SSs and TSs in GM12878
super silencer components						typical silencers
chr1	858526	860862				chr1	840027	841527
chr1	866606	867706				chr1	904322	905522
chr1	874999	877599				chr1	933044	938046
chr1	877641	878941				chr1	939596	941396
chr1	6497587	6500236				chr1	955382	957282
chr1	6500484	6501784				chr1	973636	976414
chr1	6504179	6505938				chr1	993587	995487
chr1	6507017	6509035				chr1	1071665	1073565
chr1	6515113	6516113				chr1	1135702	1136802
chr1	6519869	6521269				chr1	1141010	1143921
chr1	6525500	6526700				chr1	1287592	1289092
chr1	9255913	9257713				chr1	1289768	1290968
chr1	9258247	9259447				chr1	1370065	1372525
chr1	9259870	9262753				chr1	1372806	1374306
chr1	9263175	9264275				chr1	1406028	1407328
chr1	9266969	9268169				chr1	1518119	1519119
chr1	9270861	9272261				chr1	1530131	1531131
chr1	9346217	9347417				chr1	1531777	1532777
chr1	9348961	9350943				chr1	1534220	1536612
chr1	9351722	9352822				chr1	1563871	1565371
chr1	9352923	9357340				chr1	1565471	1566771
chr1	9362146	9364146				chr1	1829212	1830912
chr1	9369171	9370171				chr1	1898820	1899920
chr1	16886895	16888693				chr1	1976105	1977205
chr1	16889684	16890784				chr1	1980631	1981631
chr1	16891117	16894316				chr1	2136590	2137990
chr1	16894692	16895992				chr1	2152298	2153298
chr1	16901786	16902786				chr1	2459951	2462342
chr1	16917811	16919011				chr1	2476681	2479081
chr1	16919126	16920326				chr1	2501676	2502976
chr1	16926736	16927936				chr1	2504489	2505589
chr1	16928563	16929563				chr1	2515444	2519344
chr1	16929583	16932273				chr1	2529490	2530790
chr1	16933730	16934730				chr1	2561610	2562610
chr1	16939028	16942912				chr1	3185950	3187250
chr1	17026113	17027413				chr1	3252260	3253560
chr1	17029173	17030873				chr1	3338747	3339947
chr1	17033289	17034589				chr1	3371190	3372590
chr1	17035669	17037269				chr1	3520961	3522461
chr1	17038113	17039313				chr1	3524415	3525515
chr1	17042120	17043420				chr1	3529792	3532565
chr1	17044824	17046788				chr1	3716907	3718907
chr1	17052805	17053805				chr1	3998988	4000288
chr1	17054000	17055400				chr1	4086741	4088541
chr1	17438246	17440563				chr1	4105315	4106415
chr1	17440593	17441793				chr1	4203920	4205220
chr1	17442194	17443194				chr1	4555610	4556710
chr1	17444481	17449888				chr1	4609543	4610843
chr1	17452593	17453593				chr1	4650628	4651828
chr1	17460666	17461966				chr1	4709210	4710210
chr1	17843003	17844003				chr1	4715854	4717154
chr1	17848050	17849450				chr1	4885651	4886751
chr1	17850622	17851922				chr1	4890363	4891563
chr1	17855002	17856402				chr1	5171072	5172572
chr1	17857376	17858576				chr1	5507352	5508352
chr1	17866203	17868588				chr1	5570070	5571070
chr1	18487740	18488940				chr1	5611333	5612333
chr1	18496494	18497694				chr1	5719723	5721123
chr1	18503930	18505530				chr1	5745697	5747097
chr1	18508741	18509841				chr1	5749402	5750702
chr1	18517108	18518308				chr1	5804676	5806520
chr1	18972159	18973359				chr1	5906701	5907901
chr1	18979527	18980727				chr1	6168382	6169682
chr1	18984869	18986169				chr1	6221162	6222562
chr1	18988190	18989390				chr1	6241139	6242139
chr1	20505138	20506438				chr1	6298299	6299699
chr1	20511330	20513576				chr1	6299999	6303380
chr1	20513694	20514994				chr1	6304503	6307817
chr1	20520949	20522049				chr1	6308849	6310736
chr1	20597420	20598920				chr1	6321003	6322103
chr1	20605110	20606210				chr1	6474304	6475704
chr1	20612158	20613158				chr1	6479570	6481598
chr1	20615086	20616586				chr1	6483206	6484880
chr1	20687788	20689088				chr1	6546064	6547564
chr1	20693122	20694422				chr1	6557284	6558284
chr1	20697440	20698740				chr1	6794344	6795444
chr1	20699807	20701207				chr1	6983337	6984637
chr1	20702824	20704624				chr1	6991435	6992635
chr1	20708440	20709640				chr1	6996573	6998073
chr1	20792327	20793527				chr1	7022742	7024068
chr1	20799456	20800456				chr1	7026963	7028263
chr1	20802355	20804923				chr1	7102275	7103575
chr1	20810992	20813213				chr1	7105859	7107059
chr1	21661769	21662969				chr1	7129907	7131307
chr1	21663658	21664858				chr1	7267466	7268766
chr1	21670572	21674027				chr1	7346604	7347904
chr1	21682022	21683622				chr1	7513613	7514913
chr1	21690790	21692390				chr1	7520375	7521675
chr1	21694461	21696161				chr1	7539567	7540967
chr1	21965041	21966241				chr1	7557664	7559364
chr1	21968805	21969905				chr1	7566643	7567943
chr1	21973834	21975334				chr1	7588264	7589564
chr1	21979281	21980681				chr1	7598990	7600649
chr1	21983790	21984790				chr1	7613756	7615256
chr1	21985090	21987390				chr1	7636864	7637964
chr1	21990114	21992017				chr1	7640703	7642203
chr1	21995181	21998815				chr1	7682732	7684032
chr1	22529335	22530735				chr1	7684560	7685760
chr1	22531558	22532858				chr1	7812152	7813550
chr1	22534269	22535569				chr1	7995216	7996716
chr1	22542221	22543321				chr1	8000249	8003282
chr1	24630767	24632067				chr1	8076336	8077336
chr1	24637876	24639376				chr1	8084756	8085756
chr1	24644890	24646390				chr1	8086389	8087689
chr1	24647349	24650601				chr1	8180390	8182190
chr1	26018599	26019899				chr1	8205544	8206544
chr1	26020123	26021323				chr1	8277091	8278191
chr1	26026709	26027909				chr1	8410253	8411253
chr1	26030286	26031686				chr1	8593034	8594134
chr1	26097510	26099203				chr1	8905070	8906070
chr1	26100639	26101839				chr1	9022410	9023810
chr1	26106029	26107229				chr1	9063258	9064258
chr1	26113329	26114829				chr1	9064364	9066264
chr1	26121809	26125327				chr1	9071598	9073198
chr1	26128728	26130528				chr1	9075454	9076454
chr1	26130611	26132211				chr1	9293616	9294716
chr1	26678316	26679516				chr1	9294816	9296216
chr1	26684756	26686256				chr1	9298968	9300868
chr1	26687889	26688889				chr1	9410673	9411773
chr1	26689649	26691149				chr1	9440463	9441963
chr1	26696470	26697970				chr1	9448412	9449412
chr1	31318361	31319561				chr1	9476369	9477769
chr1	31319678	31321378				chr1	9507847	9509647
chr1	31326380	31327980				chr1	9513058	9514558
chr1	31328540	31330096				chr1	9515973	9516973
chr1	31331082	31332582				chr1	9536375	9537575
chr1	31341278	31342878				chr1	9541229	9542429
chr1	31349329	31350429				chr1	9561042	9562242
chr1	31352542	31355302				chr1	9882500	9885500
chr1	31359679	31360879				chr1	9893745	9894945
chr1	31362744	31364244				chr1	10056347	10057547
chr1	31370467	31372809				chr1	10754610	10755910
chr1	31375028	31376328				chr1	10760752	10762052
chr1	31376994	31379003				chr1	10793079	10796471
chr1	31380007	31381207				chr1	10825560	10826960
chr1	31383464	31385064				chr1	10837834	10838834
chr1	31883448	31884548				chr1	10853468	10854668
chr1	31885235	31887496				chr1	10854786	10856086
chr1	31889330	31890930				chr1	10856174	10857474
chr1	31893662	31898122				chr1	10893609	10894709
chr1	32225682	32229705				chr1	10926313	10928181
chr1	32229789	32231572				chr1	10932788	10934088
chr1	32237056	32238586				chr1	10957688	10958688
chr1	32244050	32245450				chr1	10969454	10970854
chr1	33198909	33200409				chr1	10976946	10978746
chr1	33206286	33207586				chr1	10982629	10983829
chr1	33208396	33209396				chr1	11097367	11098667
chr1	33214918	33216118				chr1	11378637	11379837
chr1	33219328	33220828				chr1	11397336	11398336
chr1	33224053	33225453				chr1	11399531	11400731
chr1	33892487	33893587				chr1	11412445	11413545
chr1	33895473	33897473				chr1	11419891	11421291
chr1	33899021	33900221				chr1	11423835	11425035
chr1	33904778	33906178				chr1	11435236	11436836
chr1	33911775	33913175				chr1	11442973	11445036
chr1	38217960	38219460				chr1	11460085	11461285
chr1	38220256	38222156				chr1	11473213	11474513
chr1	38227773	38228973				chr1	11538183	11540083
chr1	38229402	38233983				chr1	11610349	11611649
chr1	38722612	38723812				chr1	11627101	11628301
chr1	38726954	38728154				chr1	11641301	11642301
chr1	38734850	38736050				chr1	11689387	11690687
chr1	38738672	38739972				chr1	11695550	11696550
chr1	38746875	38748075				chr1	11705353	11706553
chr1	41842263	41843763				chr1	11711531	11712731
chr1	41846127	41850286				chr1	11713994	11714994
chr1	41852589	41854089				chr1	11742114	11743414
chr1	41860876	41862076				chr1	11743896	11745196
chr1	41865643	41866643				chr1	11752932	11753932
chr1	41873771	41875271				chr1	11763153	11765061
chr1	41876452	41877452				chr1	11767210	11769576
chr1	41878786	41880486				chr1	11771537	11772937
chr1	41881984	41883584				chr1	11821488	11822688
chr1	46896929	46898229				chr1	11917072	11918272
chr1	46903053	46904053				chr1	11918730	11920230
chr1	46907500	46909300				chr1	11953411	11954711
chr1	46911000	46914311				chr1	11958422	11959722
chr1	47908242	47909442				chr1	12289097	12291097
chr1	47909689	47911842				chr1	12493231	12495131
chr1	47915096	47916396				chr1	12495285	12496585
chr1	48203750	48205050				chr1	12578439	12580339
chr1	48211474	48212774				chr1	12654339	12656991
chr1	48220498	48221998				chr1	12660751	12663151
chr1	48226970	48228670				chr1	12675087	12681456
chr1	49138889	49140189				chr1	12799047	12800447
chr1	49142451	49144351				chr1	12805534	12806534
chr1	49145589	49146989				chr1	12819882	12820882
chr1	49153534	49154834				chr1	13843201	13844501
chr1	49162237	49163637				chr1	13845999	13847399
chr1	50883840	50884840				chr1	13978064	13979064
chr1	50886860	50888160				chr1	14226578	14227778
chr1	50889688	50890988				chr1	14228780	14230180
chr1	50892634	50894875				chr1	14347199	14348299
chr1	50896068	50897368				chr1	14507513	14508513
chr1	54039740	54042324				chr1	14591537	14592937
chr1	54046687	54048816				chr1	14620269	14621269
chr1	54050293	54051693				chr1	14718548	14719748
chr1	54058006	54059206				chr1	14818484	14819984
chr1	54065779	54067079				chr1	14898108	14899208
chr1	54952782	54954882				chr1	14924082	14927743
chr1	54958706	54960206				chr1	14932595	14933995
chr1	54964657	54965857				chr1	14934402	14935602
chr1	54967421	54969021				chr1	14975176	14976576
chr1	54971821	54973021				chr1	14982630	14983630
chr1	56927120	56928220				chr1	15057691	15058991
chr1	56935538	56938375				chr1	15061700	15067277
chr1	56942168	56944513				chr1	15071812	15073012
chr1	56973684	56975084				chr1	15081845	15083245
chr1	56981403	56983603				chr1	15086970	15088762
chr1	56989443	56990643				chr1	15093292	15094292
chr1	56997702	56998802				chr1	15095547	15096647
chr1	57008827	57010427				chr1	15111103	15112703
chr1	57014681	57015681				chr1	15113636	15114836
chr1	57022668	57024068				chr1	15150578	15151578
chr1	57028915	57031092				chr1	15175163	15177977
chr1	57031426	57033054				chr1	15203400	15204400
chr1	57035280	57037461				chr1	15239630	15242901
chr1	57037502	57039202				chr1	15249051	15250251
chr1	57040356	57046673				chr1	15250626	15252126
chr1	63781953	63784442				chr1	15252309	15253709
chr1	63787184	63790212				chr1	15364109	15366009
chr1	63792573	63794373				chr1	15416337	15417537
chr1	68287870	68288970				chr1	15426253	15427753
chr1	68296799	68300745				chr1	15432551	15433851
chr1	68303215	68304215				chr1	15452871	15453871
chr1	87613902	87615696				chr1	15454451	15455951
chr1	87620282	87622182				chr1	15478224	15481900
chr1	87629854	87631454				chr1	15572840	15574640
chr1	91188279	91190079				chr1	15575500	15577462
chr1	91193438	91196729				chr1	15597909	15600109
chr1	101000153	101001853				chr1	15607137	15608537
chr1	101003235	101006250				chr1	15614185	15615385
chr1	101008697	101010868				chr1	15638929	15640329
chr1	110008680	110011034				chr1	15649456	15650856
chr1	110013124	110014424				chr1	15670368	15671668
chr1	110020919	110022319				chr1	15693693	15694893
chr1	111084860	111085860				chr1	15706850	15708150
chr1	111090563	111091863				chr1	15710139	15711239
chr1	111097312	111098912				chr1	15736051	15738351
chr1	113043690	113045490				chr1	15771703	15773003
chr1	113047299	113048499				chr1	15785821	15787321
chr1	113050405	113052594				chr1	16102831	16104731
chr1	113057691	113058991				chr1	16331158	16334150
chr1	113260691	113262491				chr1	16345091	16346291
chr1	113265530	113266730				chr1	16368123	16369423
chr1	113271951	113273151				chr1	16399029	16401541
chr1	113273501	113274701				chr1	16401718	16404022
chr1	113279803	113280803				chr1	16411624	16412624
chr1	114692250	114693450				chr1	16449215	16450802
chr1	114693749	114695049				chr1	16453308	16454608
chr1	114697380	114698480				chr1	16456765	16457765
chr1	114698707	114699907				chr1	16470746	16472146
chr1	114706763	114708763				chr1	16480715	16483240
chr1	117206781	117211314				chr1	16488249	16489549
chr1	117214475	117216175				chr1	16494679	16495779
chr1	117221209	117222609				chr1	16515006	16516606
chr1	118147460	118150983				chr1	16539031	16540231
chr1	118157617	118159017				chr1	16542136	16543736
chr1	118169930	118170930				chr1	16550676	16551876
chr1	118177789	118180253				chr1	16561961	16564961
chr1	118180769	118181969				chr1	16756600	16757900
chr1	118186797	118188197				chr1	16759101	16760401
chr1	118194532	118196132				chr1	16824684	16825784
chr1	118201690	118202890				chr1	16846437	16847737
chr1	118203160	118204260				chr1	16860396	16862466
chr1	119521501	119522801				chr1	16973995	16975295
chr1	119526052	119527052				chr1	16975487	16976687
chr1	119527686	119529213				chr1	16978400	16979400
chr1	119530306	119531606				chr1	17081619	17082619
chr1	119532210	119533210				chr1	17098866	17099966
chr1	119533832	119535132				chr1	17122806	17123806
chr1	119535817	119537017				chr1	17187735	17188735
chr1	119543213	119545872				chr1	17198858	17199858
chr1	119550399	119552199				chr1	17240546	17241546
chr1	145011950	145017553				chr1	17247428	17249028
chr1	145022753	145025156				chr1	17306580	17307780
chr1	145025671	145026871				chr1	17422574	17423974
chr1	145027008	145031372				chr1	17424766	17427051
chr1	145033312	145034512				chr1	17493488	17494688
chr1	145037953	145041422				chr1	17521331	17522531
chr1	145044232	145045332				chr1	17538773	17540073
chr1	145046244	145047244				chr1	17540947	17542347
chr1	145054607	145056307				chr1	17562737	17564950
chr1	145057799	145060472				chr1	17572397	17573397
chr1	145070720	145071820				chr1	17662228	17663528
chr1	145074536	145077115				chr1	17667317	17668517
chr1	145081619	145082919				chr1	17696616	17697916
chr1	145088334	145089334				chr1	17765185	17767485
chr1	145089944	145090944				chr1	17877388	17879419
chr1	145096378	145097978				chr1	17879720	17881220
chr1	145102461	145103461				chr1	17898652	17899952
chr1	145103648	145104648				chr1	17903127	17904527
chr1	145109485	145110485				chr1	17906038	17907438
chr1	145113833	145114833				chr1	17961575	17963175
chr1	145115374	145116874				chr1	17979742	17981042
chr1	146544061	146545461				chr1	17997784	17999084
chr1	146551830	146553130				chr1	18061420	18062620
chr1	146554955	146557455				chr1	18066960	18068260
chr1	155048360	155049360				chr1	18101804	18103004
chr1	155049630	155055507				chr1	18235635	18236935
chr1	155055793	155059593				chr1	18336601	18337701
chr1	155063369	155064969				chr1	18364073	18365373
chr1	155066311	155067811				chr1	18436204	18437504
chr1	156357417	156359317				chr1	18458059	18459359
chr1	156362250	156364284				chr1	18465347	18466747
chr1	156371931	156373131				chr1	18572574	18573874
chr1	156376609	156377909				chr1	18615626	18616926
chr1	156381842	156383142				chr1	18648343	18651543
chr1	156389094	156392794				chr1	18673433	18675833
chr1	156395396	156396596				chr1	18676802	18678102
chr1	156402917	156404217				chr1	18680025	18681225
chr1	156404969	156406169				chr1	18684617	18685817
chr1	156407335	156409343				chr1	18686317	18687517
chr1	156410152	156411452				chr1	18722245	18723545
chr1	156413652	156416658				chr1	18778693	18779893
chr1	156642909	156644409				chr1	18812265	18813465
chr1	156647012	156648812				chr1	18880154	18881354
chr1	156653275	156654875				chr1	18882375	18883675
chr1	156658223	156660939				chr1	18901648	18902848
chr1	156808127	156810127				chr1	18910454	18911654
chr1	156810788	156811888				chr1	18918414	18919714
chr1	156814672	156815672				chr1	18934527	18935827
chr1	156818221	156819221				chr1	18956135	18957435
chr1	156825622	156826822				chr1	18958143	18959443
chr1	156829130	156831431				chr1	18959677	18960977
chr1	156834108	156835408				chr1	19023578	19024778
chr1	156855118	156856318				chr1	19042622	19043622
chr1	156859279	156860779				chr1	19132637	19133637
chr1	156861423	156862523				chr1	19140899	19142199
chr1	156863918	156865218				chr1	19143396	19144596
chr1	156866372	156867672				chr1	19147025	19148025
chr1	156872187	156873587				chr1	19162703	19163903
chr1	157339136	157340636				chr1	19291528	19293328
chr1	157346387	157347987				chr1	19298508	19299808
chr1	157349655	157351355				chr1	19322664	19323864
chr1	157353635	157354835				chr1	19336948	19338648
chr1	157555021	157556621				chr1	19355552	19356752
chr1	157564494	157568317				chr1	19366784	19367984
chr1	157576237	157577437				chr1	19369455	19370555
chr1	158082170	158083835				chr1	19371466	19372966
chr1	158084716	158085916				chr1	19383713	19384713
chr1	158087057	158088357				chr1	19969097	19972263
chr1	158095701	158097001				chr1	19973711	19975011
chr1	159157461	159159061				chr1	19977042	19978542
chr1	159166031	159167131				chr1	19990409	19992109
chr1	159167213	159168613				chr1	19995560	19996960
chr1	159173639	159175828				chr1	20000809	20002009
chr1	159176465	159179049				chr1	20002327	20003727
chr1	159183695	159184795				chr1	20301148	20302148
chr1	159191429	159192529				chr1	20463398	20464798
chr1	160027330	160028630				chr1	20491387	20493187
chr1	160030850	160032050				chr1	20538560	20540360
chr1	160039467	160040941				chr1	20559475	20560675
chr1	160041677	160042677				chr1	20650799	20652399
chr1	160047946	160049346				chr1	20666033	20667433
chr1	160053181	160054781				chr1	20756368	20757768
chr1	168390663	168391663				chr1	20765589	20766589
chr1	168397117	168398517				chr1	20766730	20768130
chr1	168400949	168402779				chr1	20901232	20902532
chr1	168407495	168410124				chr1	20927237	20928237
chr1	168415495	168416895				chr1	20959023	20961523
chr1	170625650	170626650				chr1	20963219	20964219
chr1	170627860	170639271				chr1	21022314	21023514
chr1	170639822	170641722				chr1	21055480	21056880
chr1	172852010	172854010				chr1	21056953	21058053
chr1	172861950	172863150				chr1	21705311	21706311
chr1	172863180	172864180				chr1	21707463	21708463
chr1	179761995	179763295				chr1	21709664	21711564
chr1	179770519	179771519				chr1	21732669	21733669
chr1	179774730	179776404				chr1	21765675	21767786
chr1	179776760	179778160				chr1	21814978	21816078
chr1	179778306	179779806				chr1	21817943	21819604
chr1	179783094	179785194				chr1	21823795	21824995
chr1	180197776	180199176				chr1	21834754	21836721
chr1	180199944	180201744				chr1	21837259	21838910
chr1	180202355	180204289				chr1	21840111	21841811
chr1	180205899	180207099				chr1	21843675	21846248
chr1	180210647	180211647				chr1	21847173	21848273
chr1	181377661	181378961				chr1	21860792	21862392
chr1	181386620	181387620				chr1	21900069	21901969
chr1	181392218	181395851				chr1	21905913	21906913
chr1	184116797	184117797				chr1	21909376	21910376
chr1	184121016	184122516				chr1	21924890	21926090
chr1	184128670	184130861				chr1	22140167	22142367
chr1	197870959	197873059				chr1	22222803	22223803
chr1	197880182	197882342				chr1	22226392	22227792
chr1	197882685	197883885				chr1	22262247	22263794
chr1	197884366	197886525				chr1	22264028	22265228
chr1	197886991	197889500				chr1	22265400	22267300
chr1	199997552	199998852				chr1	22283621	22285021
chr1	200004422	200006650				chr1	22468408	22470575
chr1	200007130	200009372				chr1	22593440	22594440
chr1	201048694	201050194				chr1	22597745	22599045
chr1	201052766	201054166				chr1	22601844	22603244
chr1	201054488	201055888				chr1	22622582	22624082
chr1	201057572	201058672				chr1	22653649	22654849
chr1	201064619	201065819				chr1	22659803	22662359
chr1	201066430	201067430				chr1	22664160	22665360
chr1	202153402	202154702				chr1	22665875	22667275
chr1	202157527	202158627				chr1	22706603	22707803
chr1	202161507	202162807				chr1	22709987	22711287
chr1	202163307	202164607				chr1	22725692	22727092
chr1	202166186	202167586				chr1	22881342	22882542
chr1	202169812	202171212				chr1	22889105	22890505
chr1	202174353	202175653				chr1	22932217	22933217
chr1	202181445	202183327				chr1	22933246	22934246
chr1	203104415	203106554				chr1	22937462	22938762
chr1	203109820	203110920				chr1	22951544	22952844
chr1	203111255	203112355				chr1	22959683	22960983
chr1	203120155	203121455				chr1	22963041	22964241
chr1	203308544	203310244				chr1	22964539	22965739
chr1	203311463	203312463				chr1	22976056	22977156
chr1	203313762	203316697				chr1	22980566	22981866
chr1	203320023	203321323				chr1	22991777	22993277
chr1	203327654	203328854				chr1	23005309	23006409
chr1	203329229	203331965				chr1	23009589	23010889
chr1	203337771	203339071				chr1	23030395	23031795
chr1	203339277	203340577				chr1	23036431	23040001
chr1	205195460	205200544				chr1	23043153	23044153
chr1	205205449	205206449				chr1	23089305	23090905
chr1	205206477	205209249				chr1	23139054	23140254
chr1	205212432	205214332				chr1	23151013	23152313
chr1	205215814	205217114				chr1	23172585	23173785
chr1	205224633	205226333				chr1	23174366	23175666
chr1	205227884	205229084				chr1	23251095	23252095
chr1	205239514	205240714				chr1	23495106	23497349
chr1	205241945	205245118				chr1	23537031	23538231
chr1	205248574	205249674				chr1	23542722	23545046
chr1	205252540	205256914				chr1	23707293	23708493
chr1	205262946	205264746				chr1	23718426	23719426
chr1	205266972	205268572				chr1	23729675	23731175
chr1	205269628	205271328				chr1	23754341	23755841
chr1	205279780	205281480				chr1	23767444	23768744
chr1	205284712	205289419				chr1	23806653	23808398
chr1	205289619	205291819				chr1	23809420	23810720
chr1	205293386	205295486				chr1	23810795	23811795
chr1	205299270	205300670				chr1	23894177	23895977
chr1	205304125	205305825				chr1	23946587	23947987
chr1	205307833	205309033				chr1	23964851	23965851
chr1	205313240	205314540				chr1	24329254	24331226
chr1	205320982	205322282				chr1	24372204	24373904
chr1	205322874	205324274				chr1	24377019	24378519
chr1	205391950	205393150				chr1	24397127	24398427
chr1	205399188	205400988				chr1	24438414	24439914
chr1	205403909	205405709				chr1	24452427	24453627
chr1	205416116	205417416				chr1	24476388	24477888
chr1	205418150	205419150				chr1	24512931	24515031
chr1	205424444	205425944				chr1	24519088	24520788
chr1	205427579	205428979				chr1	24548522	24549822
chr1	205441010	205442931				chr1	24563001	24564201
chr1	205448278	205451517				chr1	24574961	24576161
chr1	205453877	205456302				chr1	24616237	24617237
chr1	205458405	205459705				chr1	24618181	24619181
chr1	205460492	205463363				chr1	24660981	24662181
chr1	205468627	205470027				chr1	24828056	24829356
chr1	205472936	205475036				chr1	24829609	24830909
chr1	205475704	205477504				chr1	24833328	24834328
chr1	205478722	205480322				chr1	24867024	24868324
chr1	205492705	205494505				chr1	24883250	24884550
chr1	205497501	205499201				chr1	24898243	24899643
chr1	205505293	205506893				chr1	24913137	24914637
chr1	205512079	205513779				chr1	25190844	25191844
chr1	205514205	205515205				chr1	25192364	25194064
chr1	205516922	205518122				chr1	25194189	25195189
chr1	208066314	208067814				chr1	25198449	25199949
chr1	208075270	208076770				chr1	25204184	25205184
chr1	208080940	208082140				chr1	25317616	25319016
chr1	208083308	208084508				chr1	25333959	25335259
chr1	208084956	208086156				chr1	25390049	25392169
chr1	208331931	208333531				chr1	25412532	25413732
chr1	208339692	208340692				chr1	25416946	25418146
chr1	208343249	208344249				chr1	25440274	25441274
chr1	208349235	208350835				chr1	25456766	25458166
chr1	208411842	208413242				chr1	25461810	25463210
chr1	208415496	208419278				chr1	25471621	25473421
chr1	208425313	208426513				chr1	25474326	25476534
chr1	209571403	209572703				chr1	25479588	25481205
chr1	209573156	209574756				chr1	25493377	25495377
chr1	209578035	209579235				chr1	25512259	25513859
chr1	209583262	209584262				chr1	25519380	25520680
chr1	209585423	209586823				chr1	25523348	25524648
chr1	209594160	209595460				chr1	25524751	25526251
chr1	209601453	209602453				chr1	25536609	25538109
chr1	209775272	209776372				chr1	25715663	25717163
chr1	209784317	209786117				chr1	25847976	25850840
chr1	209790732	209791832				chr1	25867500	25869135
chr1	209797652	209799252				chr1	25897240	25899040
chr1	209806438	209807838				chr1	25912226	25914458
chr1	214155094	214156094				chr1	25941896	25944868
chr1	214158586	214160716				chr1	25945061	25946753
chr1	214161063	214163153				chr1	25949299	25951475
chr1	214710709	214712309				chr1	25968404	25969904
chr1	214713938	214715538				chr1	25985219	25986419
chr1	214720559	214721959				chr1	25999499	26000699
chr1	214722801	214726965				chr1	26041872	26043072
chr1	214728396	214730096				chr1	26049334	26050534
chr1	223298119	223299919				chr1	26069457	26071395
chr1	223301834	223303634				chr1	26081379	26082779
chr1	223306109	223307909				chr1	26145413	26148513
chr1	223308971	223310271				chr1	26230855	26233355
chr1	223314538	223318338				chr1	26248469	26250488
chr1	223319593	223320893				chr1	26259528	26261128
chr1	223326096	223327596				chr1	26323198	26325798
chr1	223334284	223335484				chr1	26345720	26347893
chr1	223336418	223337518				chr1	26355847	26357247
chr1	223347895	223352017				chr1	26358603	26360003
chr1	223353372	223355272				chr1	26361149	26363349
chr1	223361324	223362824				chr1	26409022	26410122
chr1	223370166	223371566				chr1	26430857	26431957
chr1	223373682	223375282				chr1	26482083	26483383
chr1	223698682	223700582				chr1	26487910	26489110
chr1	223707587	223708787				chr1	26490112	26491612
chr1	223708922	223710222				chr1	26492590	26493690
chr1	223713200	223714800				chr1	26517683	26518883
chr1	223719435	223722362				chr1	26529957	26531257
chr1	223723029	223726229				chr1	26663009	26664209
chr1	223797991	223799291				chr1	26667896	26669196
chr1	223800290	223801490				chr1	26714803	26716103
chr1	223808420	223810220				chr1	26717444	26718844
chr1	223815231	223816931				chr1	26734729	26736515
chr1	223818866	223820714				chr1	26742963	26744363
chr1	224804106	224805306				chr1	27286603	27287603
chr1	224810925	224812525				chr1	27317619	27318719
chr1	224818497	224819797				chr1	27319348	27321348
chr1	224827270	224829609				chr1	27323552	27325152
chr1	226733086	226734386				chr1	27338548	27339648
chr1	226734840	226738267				chr1	27519015	27520015
chr1	226741111	226742411				chr1	27523742	27525142
chr1	234912270	234919260				chr1	27683911	27685011
chr1	235799082	235800382				chr1	27685355	27687955
chr1	235805490	235806490				chr1	27691183	27694683
chr1	235811351	235813303				chr1	27695216	27697116
chr1	235813798	235814998				chr1	27714180	27715980
chr1	247563788	247565673				chr1	27822705	27824205
chr1	247568318	247569318				chr1	27901316	27903948
chr1	247570598	247571798				chr1	28042626	28043626
chr1	247578769	247580369				chr1	28045529	28046929
chr1	247580472	247582072				chr1	28201777	28205177
chr1	247583772	247585272				chr1	28436913	28438123
chr10	6441423	6444005				chr1	28455486	28456986
chr10	6448737	6450137				chr1	28473586	28475686
chr10	6451787	6453087				chr1	28497695	28499495
chr10	6458563	6459963				chr1	28499795	28505895
chr10	6595420	6596920				chr1	28622502	28624302
chr10	6599701	6600701				chr1	28917649	28919249
chr10	6604384	6606247				chr1	29137978	29139178
chr10	6613117	6614217				chr1	29140294	29141294
chr10	6616543	6617743				chr1	29181221	29182421
chr10	6620721	6624061				chr1	29186213	29187913
chr10	8076865	8078165				chr1	29195637	29197037
chr10	8080809	8082009				chr1	29240026	29242226
chr10	8083840	8086219				chr1	29447192	29449314
chr10	8086438	8088238				chr1	29449377	29451647
chr10	8090330	8091924				chr1	29562179	29566043
chr10	8093720	8097831				chr1	29577768	29579068
chr10	11055010	11056110				chr1	29582449	29584049
chr10	11058930	11060430				chr1	29667221	29669287
chr10	11064112	11065612				chr1	29676036	29677336
chr10	13564699	13565699				chr1	29705410	29706510
chr10	13569107	13570407				chr1	29804652	29805652
chr10	13570854	13572154				chr1	29826488	29827788
chr10	13578072	13579672				chr1	30069458	30070458
chr10	13582487	13583487				chr1	30092962	30093962
chr10	14410908	14412408				chr1	30122075	30123275
chr10	14416545	14417545				chr1	30154949	30156149
chr10	14420228	14421228				chr1	30170297	30171797
chr10	14423158	14424658				chr1	30211488	30212788
chr10	14426960	14428738				chr1	30215514	30217114
chr10	22608816	22609916				chr1	30224493	30225793
chr10	22610916	22612116				chr1	30311048	30312648
chr10	22613500	22615800				chr1	30337048	30338248
chr10	22621579	22623079				chr1	30369328	30370828
chr10	22623535	22626780				chr1	30501169	30502669
chr10	22628431	22631531				chr1	30555308	30556608
chr10	22633178	22635748				chr1	30578447	30579747
chr10	35041367	35042903				chr1	30612821	30614021
chr10	35043869	35044869				chr1	30688779	30689979
chr10	35046729	35047829				chr1	30703901	30705978
chr10	35051280	35052380				chr1	30722314	30724316
chr10	35054461	35056328				chr1	30736723	30737823
chr10	35062311	35063311				chr1	30776359	30777759
chr10	35065710	35066710				chr1	30787869	30789169
chr10	35097728	35098728				chr1	30795313	30796513
chr10	35102282	35103882				chr1	30811137	30812437
chr10	35103941	35106341				chr1	30839970	30841570
chr10	35113323	35114623				chr1	30851239	30852539
chr10	45373800	45375000				chr1	30853122	30854122
chr10	45376448	45377448				chr1	30860721	30862121
chr10	45381090	45382390				chr1	30881025	30882225
chr10	45390369	45391569				chr1	30955810	30957110
chr10	45397861	45399261				chr1	30981998	30983198
chr10	45406001	45407301				chr1	30999001	31000201
chr10	46995921	46997321				chr1	31070312	31071812
chr10	47001357	47002557				chr1	31074112	31075112
chr10	47003674	47004974				chr1	31118138	31119538
chr10	47006216	47007216				chr1	31169861	31171161
chr10	47014064	47015064				chr1	31179364	31181171
chr10	71317923	71319123				chr1	31184976	31186276
chr10	71327058	71328458				chr1	31274022	31275022
chr10	71332127	71334145				chr1	31275845	31277145
chr10	71334652	71335852				chr1	31277222	31278422
chr10	72214626	72215626				chr1	31279739	31281039
chr10	72217798	72218798				chr1	31296529	31298116
chr10	72221806	72223006				chr1	31653782	31656093
chr10	72226295	72227595				chr1	31659898	31661298
chr10	72228647	72229647				chr1	31672184	31673484
chr10	72235502	72237703				chr1	31694854	31695954
chr10	73147977	73149377				chr1	31706563	31707863
chr10	73153356	73154556				chr1	31866646	31868646
chr10	73154941	73157771				chr1	31913194	31915794
chr10	73158734	73159734				chr1	31916208	31917408
chr10	73237950	73238950				chr1	31971520	31977826
chr10	73240526	73241926				chr1	31982510	31983510
chr10	73245716	73247016				chr1	31988753	31990453
chr10	73251823	73254713				chr1	32034089	32035389
chr10	73256893	73258493				chr1	32036527	32038027
chr10	73261375	73262875				chr1	32038882	32040482
chr10	73718292	73719492				chr1	32042989	32044189
chr10	73723037	73725603				chr1	32052724	32055222
chr10	73727934	73728934				chr1	32058893	32060393
chr10	73731108	73732108				chr1	32061458	32062858
chr10	73733474	73735674				chr1	32080828	32081828
chr10	73737787	73739087				chr1	32083035	32084735
chr10	77154527	77156127				chr1	32125413	32126813
chr10	77158829	77165211				chr1	32135258	32136458
chr10	77167151	77169516				chr1	32149055	32150455
chr10	77173763	77175163				chr1	32153106	32154106
chr10	80811547	80813154				chr1	32167916	32172994
chr10	80818077	80819577				chr1	32179389	32181937
chr10	80819771	80820771				chr1	32215092	32217506
chr10	80826093	80831666				chr1	32261883	32263083
chr10	85937037	85938937				chr1	32263779	32265179
chr10	85945825	85947725				chr1	32277070	32278270
chr10	85950439	85951839				chr1	32478120	32481420
chr10	85953360	85955060				chr1	32756477	32759077
chr10	85956317	85957517				chr1	32929824	32931781
chr10	85960169	85962772				chr1	32940527	32941527
chr10	85970704	85972104				chr1	33004117	33005617
chr10	85974555	85975855				chr1	33168293	33170547
chr10	88108736	88110036				chr1	33335862	33337362
chr10	88114462	88117050				chr1	33337551	33339151
chr10	88119924	88120924				chr1	33341719	33343319
chr10	88122394	88127885				chr1	33357840	33359540
chr10	88128083	88129083				chr1	33364758	33367294
chr10	94440617	94441817				chr1	33390554	33392054
chr10	94448240	94452964				chr1	33437395	33439017
chr10	94456857	94458257				chr1	33510278	33511678
chr10	94458726	94460726				chr1	33551374	33552774
chr10	94491928	94493128				chr1	33646536	33648436
chr10	94496675	94497875				chr1	33683756	33685256
chr10	94502223	94504591				chr1	33714991	33716291
chr10	94506363	94508149				chr1	33716940	33718140
chr10	94561291	94562591				chr1	33844069	33845069
chr10	94569503	94570503				chr1	33845898	33847198
chr10	94570781	94571881				chr1	33984657	33985757
chr10	94573775	94574775				chr1	34000417	34001817
chr10	94821701	94823201				chr1	34064749	34066349
chr10	94823835	94825035				chr1	34078354	34079354
chr10	94825399	94826599				chr1	34099953	34101253
chr10	94827901	94829101				chr1	34106196	34107696
chr10	94832171	94834631				chr1	34119363	34120663
chr10	94834725	94836325				chr1	34132166	34133466
chr10	95089863	95090863				chr1	34200771	34201971
chr10	95096574	95098074				chr1	34320480	34321480
chr10	95104866	95105866				chr1	34340959	34342259
chr10	95111811	95113211				chr1	34367919	34369719
chr10	98827182	98828682				chr1	34479096	34480296
chr10	98829474	98830474				chr1	34499178	34500178
chr10	98832036	98833336				chr1	34503900	34505200
chr10	98834791	98835791				chr1	34511012	34512312
chr10	98840848	98842248				chr1	34514661	34515861
chr10	98939164	98940264				chr1	34573488	34574688
chr10	98944941	98946641				chr1	34628647	34629847
chr10	98947535	98949397				chr1	34643206	34644506
chr10	98954990	98957252				chr1	34731066	34732366
chr10	99256715	99260315				chr1	34760680	34761980
chr10	99265739	99267139				chr1	34785874	34786874
chr10	99267804	99269719				chr1	34807531	34808731
chr10	99609598	99610598				chr1	34816008	34817208
chr10	99617235	99618635				chr1	34819534	34820734
chr10	99625699	99626999				chr1	34830575	34831775
chr10	99628446	99630146				chr1	34831871	34833371
chr10	99632649	99633649				chr1	34833578	34834978
chr10	99779586	99781215				chr1	34836123	34837623
chr10	99787419	99788819				chr1	34864340	34865340
chr10	99794863	99796063				chr1	34872850	34873850
chr10	99800684	99802084				chr1	34876375	34877675
chr10	99804994	99806594				chr1	34933156	34934156
chr10	101283340	101284640				chr1	35014424	35015424
chr10	101292086	101293086				chr1	35084338	35085738
chr10	101293667	101294967				chr1	35090752	35091952
chr10	102408429	102409429				chr1	35121473	35122673
chr10	102413625	102416119				chr1	35171225	35172525
chr10	102418999	102421466				chr1	35173322	35174622
chr10	102488197	102491902				chr1	35174673	35175973
chr10	102493887	102495187				chr1	35195237	35196537
chr10	102496231	102498940				chr1	35207721	35209121
chr10	102499902	102504908				chr1	35211216	35213455
chr10	102505765	102507065				chr1	35214903	35216303
chr10	102508202	102509502				chr1	35218436	35219436
chr10	102510600	102511900				chr1	35236146	35237546
chr10	102513502	102514502				chr1	35251186	35253006
chr10	102572357	102573357				chr1	35257026	35258426
chr10	102576794	102577994				chr1	35330835	35333235
chr10	102585081	102590273				chr1	35349970	35351270
chr10	102618514	102619814				chr1	35389786	35391386
chr10	102624257	102625557				chr1	35393682	35395913
chr10	102631496	102632896				chr1	36038358	36039658
chr10	102636720	102641851				chr1	36041855	36044255
chr10	102648228	102650273				chr1	36111257	36112257
chr10	102654761	102656061				chr1	36126079	36127379
chr10	102663831	102665631				chr1	36149601	36150801
chr10	102669214	102670714				chr1	36219266	36220366
chr10	102821480	102823680				chr1	36548979	36550679
chr10	102824795	102828188				chr1	36589095	36590095
chr10	102835039	102836439				chr1	36591472	36592672
chr10	102840202	102841602				chr1	36688473	36690873
chr10	102880200	102881991				chr1	36993510	36994810
chr10	102883147	102884447				chr1	37008007	37009307
chr10	102891450	102892750				chr1	37018886	37020286
chr10	102899419	102901119				chr1	37045680	37046680
chr10	102901428	102902928				chr1	37049007	37050207
chr10	102972818	102975534				chr1	37050550	37052050
chr10	102976789	102978922				chr1	37064995	37065995
chr10	102979439	102982134				chr1	37068611	37069811
chr10	102984784	102986980				chr1	37085332	37086432
chr10	102988460	102990157				chr1	37115498	37116998
chr10	102991797	102992997				chr1	37128875	37130275
chr10	102994926	102996126				chr1	37168723	37169923
chr10	102997815	102999315				chr1	37170824	37172024
chr10	103047470	103048570				chr1	37196545	37198045
chr10	103049519	103050519				chr1	37259541	37260941
chr10	103050864	103052164				chr1	37311501	37312701
chr10	103058442	103059842				chr1	37328600	37330624
chr10	103060488	103061988				chr1	37344875	37346275
chr10	104166464	104172207				chr1	37346591	37348091
chr10	104172208	104173708				chr1	37349076	37350876
chr10	104178199	104180136				chr1	37388933	37390696
chr10	105310686	105311886				chr1	37413164	37414864
chr10	105313585	105315282				chr1	37415691	37417091
chr10	105318886	105320686				chr1	37457702	37458902
chr10	105323384	105324853				chr1	37466885	37468085
chr10	105579653	105580853				chr1	37494034	37495334
chr10	105588071	105589371				chr1	37501198	37502398
chr10	105597367	105598367				chr1	37503414	37504614
chr10	105600364	105601664				chr1	37538898	37540198
chr10	105605651	105606651				chr1	37550574	37551774
chr10	105607168	105608168				chr1	37595725	37597833
chr10	105613536	105615736				chr1	37608977	37610077
chr10	106395741	106397041				chr1	37642356	37643656
chr10	106398094	106399394				chr1	37655629	37657029
chr10	106399710	106400910				chr1	37704506	37705706
chr10	106401971	106403171				chr1	37708022	37709522
chr10	106409594	106410594				chr1	37720496	37721896
chr10	111912644	111914028				chr1	37726279	37727479
chr10	111915979	111917679				chr1	37753766	37755866
chr10	111922207	111923407				chr1	37773703	37775103
chr10	111925229	111926429				chr1	37788857	37790157
chr10	111928269	111929569				chr1	37827686	37828886
chr10	111965635	111972897				chr1	37856319	37857619
chr10	111974951	111976551				chr1	37875206	37876506
chr10	111980912	111982512				chr1	37899749	37901187
chr10	111983567	111986207				chr1	37911998	37913298
chr10	111986807	111988307				chr1	38067991	38069691
chr10	112400464	112404577				chr1	38095867	38097067
chr10	112410052	112411052				chr1	38098994	38100494
chr10	112411972	112413472				chr1	38114598	38115798
chr10	114704585	114705585				chr1	38259286	38261547
chr10	114708448	114713442				chr1	38505352	38507052
chr10	114717219	114718219				chr1	38509341	38510741
chr10	116148803	116150003				chr1	38510791	38514391
chr10	116154770	116158640				chr1	38514755	38516155
chr10	116159272	116160872				chr1	38553650	38555946
chr10	116162025	116165219				chr1	38594667	38595967
chr10	119291374	119294139				chr1	38596274	38597674
chr10	119296488	119299205				chr1	38616527	38618127
chr10	119300344	119302727				chr1	38656070	38657670
chr10	119303430	119304930				chr1	38673900	38675800
chr10	119307424	119309748				chr1	38678710	38680110
chr10	119311677	119314236				chr1	38711973	38714232
chr10	119315368	119316768				chr1	38763005	38764705
chr10	119321702	119323202				chr1	38791388	38792588
chr10	119329969	119331669				chr1	38825947	38827347
chr10	119331887	119333087				chr1	39043256	39045511
chr10	119427556	119429056				chr1	39066069	39067469
chr10	119432000	119433600				chr1	39080862	39081962
chr10	119435494	119436994				chr1	39248803	39250003
chr10	119440529	119441529				chr1	39269115	39270215
chr10	119447456	119448656				chr1	39278754	39282819
chr10	119500535	119503398				chr1	39429532	39430532
chr10	119511246	119512346				chr1	39545451	39546751
chr10	119516361	119518171				chr1	39546866	39548066
chr10	119521655	119522955				chr1	40024262	40025462
chr10	120344707	120345707				chr1	40025662	40026862
chr10	120353413	120354813				chr1	40104838	40106338
chr10	120355092	120356392				chr1	40111428	40112528
chr10	120362776	120363776				chr1	40123158	40125327
chr10	121440861	121442061				chr1	40137087	40139183
chr10	121446522	121448722				chr1	40154769	40156169
chr10	121452007	121453707				chr1	40156409	40158209
chr10	121460817	121462817				chr1	40158226	40159226
chr10	124891567	124893935				chr1	40166955	40168355
chr10	124899401	124900601				chr1	40254204	40256004
chr10	124900634	124903382				chr1	40357734	40359534
chr10	124903935	124906204				chr1	40362470	40363970
chr10	124906840	124911795				chr1	40364117	40365517
chr10	125332189	125333589				chr1	40366698	40368898
chr10	125340628	125344792				chr1	40609021	40610621
chr10	125399285	125400285				chr1	40780303	40783333
chr10	125407707	125408907				chr1	41090267	41091267
chr10	125414714	125416014				chr1	41103643	41104943
chr10	125594238	125596154				chr1	41112856	41114056
chr10	125597420	125599220				chr1	41115205	41116405
chr10	125599745	125602245				chr1	41116863	41117863
chr10	125609188	125610188				chr1	41119075	41120375
chr10	125612713	125614313				chr1	41128415	41130531
chr10	125614713	125616113				chr1	41248216	41249416
chr10	125617251	125619532				chr1	41249670	41250770
chr10	125625455	125626555				chr1	41283266	41284666
chr10	125749880	125750880				chr1	41294804	41296204
chr10	125753301	125756106				chr1	41305782	41306982
chr10	125756614	125757914				chr1	41318841	41320041
chr10	125758401	125759401				chr1	41326980	41329080
chr10	125759763	125761063				chr1	41329095	41330595
chr10	125765161	125766461				chr1	41340683	41342283
chr10	125801980	125804703				chr1	41367390	41368490
chr10	125806417	125807817				chr1	41414047	41415647
chr10	125813647	125814647				chr1	41417164	41418364
chr10	125820112	125821412				chr1	41419952	41420952
chr10	125821656	125823156				chr1	41737848	41739048
chr10	125826893	125829222				chr1	41747816	41749216
chr10	125833593	125834993				chr1	41778782	41780182
chr10	125835402	125836402				chr1	41787862	41789462
chr10	125838807	125840207				chr1	41806241	41807841
chr10	125846259	125847259				chr1	41815511	41816611
chr10	125850762	125854142				chr1	41825805	41828740
chr10	125855867	125857167				chr1	41828896	41829896
chr10	125858308	125860108				chr1	41830717	41833617
chr11	8279217	8280217				chr1	41898137	41899237
chr11	8283823	8286186				chr1	41934413	41935413
chr11	8286731	8288031				chr1	41939013	41940213
chr11	8288056	8290141				chr1	41960731	41963531
chr11	10314296	10317294				chr1	41969319	41970919
chr11	10319265	10320365				chr1	42175018	42176318
chr11	10323032	10332946				chr1	42226485	42227785
chr11	10411551	10412551				chr1	42328249	42329249
chr11	10419510	10420910				chr1	42498620	42501206
chr11	10421945	10423245				chr1	42511852	42513152
chr11	10427094	10428294				chr1	42602966	42604366
chr11	10434588	10436727				chr1	42608449	42609849
chr11	13021483	13023183				chr1	42611322	42612322
chr11	13025319	13026319				chr1	42779932	42780932
chr11	13030173	13032172				chr1	42813736	42814836
chr11	13032852	13035447				chr1	42823887	42824987
chr11	13036724	13038730				chr1	42835396	42836696
chr11	16625723	16628690				chr1	42845186	42847301
chr11	16629393	16630593				chr1	42870980	42871980
chr11	16634571	16636071				chr1	43426178	43427878
chr11	17703982	17706126				chr1	43447074	43448274
chr11	17708111	17709111				chr1	43520922	43522222
chr11	17715938	17717138				chr1	43533487	43534687
chr11	17724988	17726288				chr1	43608732	43610132
chr11	17741337	17742760				chr1	43612854	43614254
chr11	17743092	17744392				chr1	43734763	43736914
chr11	17746302	17747302				chr1	43770499	43771999
chr11	17751587	17753404				chr1	43782122	43783322
chr11	17755377	17757277				chr1	43783391	43784391
chr11	17764721	17766121				chr1	43917953	43921153
chr11	18719412	18722411				chr1	43974970	43976631
chr11	18727313	18729936				chr1	43995880	43998964
chr11	18731497	18733771				chr1	44019564	44020964
chr11	18741101	18742101				chr1	44030165	44032454
chr11	18742175	18744447				chr1	44055622	44056822
chr11	18748563	18750170				chr1	44058075	44059275
chr11	18757788	18759188				chr1	44062138	44063738
chr11	19365742	19368657				chr1	44089505	44090505
chr11	19374180	19375180				chr1	44584764	44586064
chr11	19379701	19381936				chr1	44846024	44847224
chr11	19386255	19387555				chr1	44870148	44872727
chr11	19785716	19786916				chr1	44873503	44875928
chr11	19787329	19788529				chr1	44950733	44952233
chr11	19790736	19792336				chr1	44986897	44988197
chr11	19792398	19793598				chr1	44997696	44998896
chr11	19793672	19794872				chr1	45011877	45013177
chr11	19796749	19801260				chr1	45037125	45038525
chr11	19808615	19809615				chr1	45039264	45040464
chr11	19984765	19986065				chr1	45050596	45051896
chr11	19992056	19993156				chr1	45052922	45054222
chr11	20000307	20002107				chr1	45060243	45061443
chr11	20005425	20006725				chr1	45071926	45073126
chr11	31821426	31822726				chr1	45074598	45075898
chr11	31823048	31825153				chr1	45307985	45309785
chr11	31825892	31827092				chr1	45450847	45452947
chr11	31830332	31831827				chr1	45670818	45673018
chr11	31831936	31833536				chr1	46632267	46633767
chr11	31833619	31835719				chr1	46858571	46860776
chr11	31836248	31838083				chr1	46879015	46880115
chr11	31838177	31839477				chr1	46885552	46886652
chr11	31842241	31843241				chr1	46932146	46933346
chr11	32403020	32404020				chr1	46935745	46936745
chr11	32411151	32412451				chr1	46937315	46939163
chr11	32417473	32419073				chr1	46942518	46944018
chr11	32452159	32453459				chr1	46952901	46954201
chr11	32461360	32462760				chr1	46954273	46958074
chr11	33878809	33879909				chr1	46958425	46959725
chr11	33884544	33885744				chr1	46993114	46994514
chr11	33889349	33890549				chr1	46997965	46999265
chr11	33890595	33893024				chr1	47190313	47191813
chr11	33895457	33896457				chr1	47211113	47212413
chr11	33898109	33899409				chr1	47212870	47214170
chr11	43566871	43567971				chr1	47269424	47270724
chr11	43574624	43576424				chr1	47277222	47278322
chr11	43578529	43579829				chr1	47640443	47641843
chr11	43579842	43581042				chr1	47644213	47646013
chr11	43588403	43589803				chr1	47677100	47678300
chr11	43590621	43591821				chr1	47691343	47692843
chr11	43593294	43595764				chr1	47695494	47697694
chr11	43596233	43601609				chr1	47853910	47855410
chr11	44323714	44324714				chr1	47864198	47865698
chr11	44326398	44329125				chr1	47868605	47869605
chr11	44330485	44331685				chr1	47870885	47872085
chr11	44337738	44339138				chr1	47889427	47891227
chr11	44345245	44346445				chr1	47934530	47935830
chr11	44346788	44349061				chr1	47956731	47957931
chr11	44354507	44355507				chr1	47969106	47970306
chr11	44876183	44877883				chr1	47972343	47974658
chr11	44880634	44881634				chr1	47992854	47994154
chr11	44883092	44884992				chr1	48035204	48036704
chr11	44891615	44895592				chr1	48056915	48057915
chr11	44897425	44898625				chr1	48128384	48129684
chr11	44904250	44905650				chr1	48162234	48163534
chr11	45094739	45095939				chr1	48169508	48170708
chr11	45100102	45101502				chr1	48174384	48177093
chr11	45104608	45105908				chr1	48191349	48192849
chr11	45111668	45112868				chr1	48252733	48254033
chr11	45114539	45115539				chr1	48281904	48283104
chr11	45118948	45120348				chr1	48337007	48339037
chr11	45121356	45122656				chr1	48341718	48343118
chr11	45126408	45127708				chr1	48396505	48398105
chr11	46402861	46405675				chr1	48406349	48407649
chr11	46407846	46408846				chr1	48413328	48414428
chr11	46409626	46412337				chr1	48462956	48464156
chr11	46412905	46415505				chr1	48468944	48470244
chr11	61376762	61378262				chr1	48558816	48559916
chr11	61378398	61379598				chr1	48574679	48575679
chr11	61386842	61388042				chr1	48682109	48683309
chr11	61395121	61396421				chr1	48702040	48703340
chr11	64058649	64060349				chr1	48707318	48708518
chr11	64064582	64065882				chr1	48717072	48718372
chr11	64067392	64068992				chr1	48936851	48938719
chr11	64208456	64209456				chr1	48995900	48997300
chr11	64214767	64217632				chr1	49017605	49018905
chr11	64225062	64226362				chr1	49029704	49031104
chr11	64231110	64232310				chr1	49037791	49039191
chr11	64391792	64393592				chr1	49082399	49083999
chr11	64398479	64400179				chr1	49089883	49091283
chr11	64402297	64403297				chr1	49093217	49094217
chr11	64404272	64406472				chr1	49117517	49118817
chr11	64410854	64413128				chr1	49195714	49197014
chr11	64416365	64417765				chr1	49218575	49219775
chr11	64417824	64419124				chr1	49238413	49239613
chr11	64426814	64428014				chr1	49241361	49243444
chr11	66175319	66177119				chr1	49268718	49269918
chr11	66182481	66183681				chr1	49334730	49337101
chr11	66185001	66187201				chr1	50512953	50514253
chr11	66187391	66192194				chr1	50574988	50576188
chr11	69444256	69445656				chr1	50716922	50718322
chr11	69450815	69457554				chr1	50745272	50746472
chr11	69919339	69921039				chr1	50794753	50795953
chr11	69928477	69929777				chr1	50798129	50800112
chr11	69933308	69934308				chr1	50809721	50810921
chr11	69937252	69938552				chr1	50833544	50834944
chr11	71099029	71100229				chr1	51762500	51763600
chr11	71106527	71107527				chr1	51794199	51795399
chr11	71113832	71114832				chr1	51796429	51797929
chr11	71121107	71122307				chr1	51810098	51812297
chr11	72295847	72298049				chr1	51982416	51983416
chr11	72298949	72299949				chr1	51983516	51986116
chr11	72300308	72302887				chr1	52389648	52390948
chr11	72309509	72310709				chr1	52391362	52392662
chr11	74437083	74438483				chr1	52439065	52440065
chr11	74446023	74447123				chr1	52455427	52457227
chr11	74450189	74451689				chr1	52592596	52593996
chr11	75979760	75980960				chr1	52606604	52609204
chr11	75988423	75989723				chr1	52674480	52676180
chr11	75993700	75995000				chr1	52825370	52826670
chr11	75996344	75997544				chr1	53053825	53055225
chr11	76378634	76387915				chr1	53057896	53059396
chr11	76391369	76392869				chr1	53067185	53071905
chr11	76393373	76394590				chr1	53094880	53096080
chr11	79147532	79149032				chr1	53097868	53100468
chr11	79149225	79153113				chr1	53106224	53107924
chr11	79157727	79158827				chr1	53165595	53167346
chr11	94872680	94874757				chr1	53307578	53309878
chr11	94882753	94885453				chr1	53392737	53394137
chr11	94888821	94890121				chr1	53586954	53588354
chr11	94891369	94892769				chr1	53638022	53639422
chr11	102795071	102796171				chr1	53648532	53649932
chr11	102797156	102798456				chr1	53822079	53823079
chr11	102800481	102801481				chr1	53849386	53850686
chr11	102801521	102802821				chr1	53867046	53868346
chr11	102803824	102805524				chr1	53868968	53870068
chr11	102811640	102812640				chr1	53873289	53877004
chr11	107461258	107463367				chr1	53881048	53883611
chr11	107468734	107469934				chr1	53915434	53916434
chr11	111320463	111322163				chr1	53919011	53920511
chr11	111324719	111326819				chr1	53927981	53929381
chr11	111331709	111332709				chr1	53942785	53944085
chr11	111332744	111334438				chr1	53950603	53952003
chr11	111339004	111341104				chr1	54011861	54013061
chr11	111401835	111403926				chr1	54027814	54029014
chr11	111409176	111410176				chr1	54084125	54085125
chr11	111410759	111412923				chr1	54123604	54124804
chr11	113847502	113849338				chr1	54147301	54148601
chr11	113849759	113850959				chr1	54153876	54155376
chr11	113855854	113856854				chr1	54180958	54181958
chr11	113864582	113866082				chr1	54183678	54184878
chr11	116119803	116121203				chr1	54201557	54202857
chr11	116127401	116128401				chr1	54203937	54205837
chr11	116135477	116136777				chr1	54476897	54478097
chr11	116457036	116458036				chr1	54586698	54588198
chr11	116465523	116466823				chr1	54625048	54626348
chr11	116471211	116472411				chr1	54942317	54943717
chr11	117171158	117172158				chr1	55011884	55013084
chr11	117172356	117174737				chr1	55137125	55138825
chr11	117177567	117178867				chr1	55146495	55147895
chr11	117185124	117187715				chr1	55160980	55162180
chr11	117508185	117509785				chr1	55231624	55233324
chr11	117512510	117513710				chr1	55275312	55277112
chr11	117514723	117516423				chr1	55438305	55439605
chr11	117520497	117521797				chr1	55461318	55462918
chr11	117526039	117527039				chr1	55679450	55682350
chr11	117527460	117528460				chr1	55775619	55777019
chr11	117549753	117550953				chr1	55783343	55784543
chr11	117553030	117554330				chr1	55819528	55820828
chr11	117560390	117563090				chr1	55843675	55844975
chr11	117567166	117568366				chr1	55868154	55869354
chr11	117693361	117694661				chr1	55909876	55911997
chr11	117694755	117695955				chr1	55943908	55945208
chr11	117698694	117700670				chr1	55948667	55949967
chr11	117701262	117702262				chr1	55970594	55971794
chr11	117707582	117709482				chr1	56167189	56168489
chr11	117709638	117710638				chr1	56350680	56352280
chr11	117712105	117713705				chr1	56352932	56354432
chr11	117946638	117948238				chr1	56523289	56524789
chr11	117949486	117951344				chr1	56533412	56534412
chr11	117951806	117954203				chr1	56626071	56627571
chr11	117954555	117956155				chr1	56635673	56636973
chr11	117956887	117958487				chr1	56681231	56682231
chr11	117963389	117964489				chr1	56702578	56704378
chr11	117967644	117968644				chr1	56733898	56735298
chr11	117977241	117978441				chr1	56761547	56763047
chr11	117985722	117987122				chr1	56794919	56796519
chr11	117987529	117989628				chr1	56796819	56798527
chr11	117995379	117998148				chr1	56800099	56801999
chr11	117999625	118001025				chr1	56840857	56843223
chr11	118008382	118009675				chr1	56844976	56846276
chr11	118015258	118017528				chr1	56852812	56853812
chr11	118017667	118019067				chr1	56869827	56871427
chr11	118022098	118024517				chr1	56874297	56875897
chr11	118041964	118043464				chr1	56876692	56877892
chr11	118045659	118046859				chr1	56897934	56900135
chr11	118050292	118051992				chr1	56901657	56902957
chr11	118056997	118058197				chr1	57286091	57287591
chr11	118477873	118480073				chr1	57331565	57332865
chr11	118480348	118482648				chr1	57338463	57339563
chr11	118486305	118487505				chr1	57374039	57375439
chr11	118491422	118492622				chr1	57387127	57388627
chr11	118499358	118500658				chr1	57516475	57517575
chr11	118500817	118502017				chr1	57526712	57527912
chr11	118740842	118742542				chr1	57532168	57533468
chr11	118747398	118748698				chr1	57546467	57547767
chr11	118753409	118756035				chr1	57589944	57591544
chr11	118756838	118760608				chr1	57602532	57604832
chr11	118762576	118764076				chr1	57605809	57607509
chr11	118765405	118767237				chr1	57627718	57628718
chr11	119015097	119016397				chr1	57629717	57631217
chr11	119018244	119020603				chr1	57633040	57634740
chr11	119023308	119024508				chr1	57772415	57773415
chr11	119026386	119028626				chr1	57889762	57890962
chr11	119210055	119211755				chr1	58262014	58263214
chr11	119218279	119219279				chr1	58300865	58302065
chr11	119226482	119228282				chr1	58386973	58388473
chr11	119453789	119455089				chr1	58390647	58393533
chr11	119455843	119457043				chr1	58500706	58502006
chr11	119460996	119462396				chr1	58503545	58505045
chr11	119470272	119471272				chr1	58540333	58541733
chr11	119693389	119694789				chr1	58625991	58626991
chr11	119699047	119700347				chr1	58628390	58629390
chr11	119700423	119702023				chr1	58710228	58711228
chr11	119704577	119705777				chr1	58711691	58713291
chr11	119709728	119711028				chr1	58715554	58716854
chr11	119711226	119712426				chr1	58720771	58721971
chr11	119978257	119979957				chr1	58824985	58826185
chr11	119982673	119983873				chr1	58829054	58830454
chr11	119987132	119988432				chr1	58902773	58904173
chr11	119993378	119994778				chr1	58909648	58910948
chr11	119995199	119996399				chr1	59036039	59037339
chr11	120039334	120040634				chr1	59062093	59063093
chr11	120042235	120044035				chr1	59083403	59085103
chr11	120047172	120048172				chr1	59096325	59097325
chr11	120052781	120054381				chr1	59234255	59235855
chr11	120056814	120058914				chr1	59246727	59252627
chr11	120095133	120096433				chr1	59264712	59266112
chr11	120099987	120101838				chr1	59629519	59630919
chr11	120105126	120106826				chr1	59896934	59898034
chr11	120110505	120111805				chr1	60279202	60282002
chr11	120114803	120118187				chr1	60382576	60383876
chr11	120125077	120126877				chr1	60391346	60393146
chr11	120126930	120128864				chr1	60436400	60438000
chr11	120128881	120130181				chr1	60856595	60857895
chr11	120137604	120138604				chr1	61273995	61275295
chr11	120144204	120145604				chr1	61313007	61314407
chr11	120379223	120380223				chr1	61363807	61364807
chr11	120380978	120384323				chr1	61435292	61436492
chr11	120385415	120386415				chr1	61508121	61509421
chr11	120388238	120389438				chr1	61515007	61517704
chr11	120393457	120394557				chr1	61541820	61544420
chr11	120395842	120396842				chr1	61547552	61550262
chr11	120401363	120402763				chr1	61637254	61638354
chr11	120403168	120404468				chr1	61735889	61736889
chr11	120406852	120407952				chr1	61789365	61790465
chr11	122644840	122645840				chr1	61803342	61804642
chr11	122651581	122653181				chr1	61815448	61816448
chr11	122659342	122660342				chr1	61892526	61893526
chr11	122661969	122663269				chr1	61899703	61901003
chr11	122666291	122667691				chr1	61901161	61903301
chr11	124579001	124580101				chr1	61924457	61925857
chr11	124587137	124589137				chr1	62074127	62075127
chr11	124590201	124592659				chr1	62082085	62083285
chr11	124593822	124596770				chr1	62106639	62108239
chr11	124701956	124702956				chr1	62640705	62641705
chr11	124707088	124708088				chr1	62731769	62732769
chr11	124708265	124710365				chr1	62754026	62755026
chr11	124711683	124712983				chr1	62759371	62760671
chr11	124714100	124715400				chr1	62855345	62856745
chr11	124733222	124734422				chr1	63371600	63372600
chr11	124735670	124736970				chr1	63391883	63393183
chr11	124737112	124738412				chr1	63420115	63421215
chr11	124739140	124740140				chr1	63460385	63461585
chr11	124742137	124743437				chr1	63470963	63472363
chr11	124745481	124747381				chr1	63547807	63549307
chr11	125013519	125014819				chr1	63577310	63578410
chr11	125015948	125017348				chr1	63608635	63609935
chr11	125024424	125026581				chr1	63614181	63615681
chr11	125033710	125037366				chr1	63655241	63656241
chr11	125154545	125155545				chr1	64179361	64180461
chr11	125163020	125164320				chr1	64238608	64240208
chr11	125166790	125167990				chr1	64293519	64295119
chr11	125171182	125172382				chr1	64300177	64301577
chr11	125215132	125216532				chr1	64309028	64310328
chr11	125218204	125220458				chr1	64333772	64335072
chr11	125226790	125229831				chr1	64369181	64371410
chr11	125229916	125230916				chr1	64383177	64384377
chr11	125231166	125232566				chr1	64386001	64387201
chr11	125263343	125264643				chr1	64401402	64402402
chr11	125268013	125269808				chr1	64537608	64538908
chr11	125272420	125273420				chr1	64540964	64541964
chr11	125274186	125275686				chr1	64547632	64548932
chr11	125280135	125281335				chr1	64580814	64582014
chr11	126517496	126518596				chr1	64599298	64600498
chr11	126523969	126526122				chr1	64600708	64601708
chr11	126533780	126535269				chr1	64632176	64633376
chr11	126862694	126864094				chr1	64644715	64646015
chr11	126868591	126869891				chr1	64708502	64709502
chr11	126872158	126874196				chr1	64710590	64712822
chr11	126882156	126883156				chr1	64732216	64733216
chr11	126887136	126888136				chr1	64734430	64735430
chr11	126893391	126894691				chr1	64935189	64937498
chr11	130028969	130031994				chr1	64958751	64959951
chr11	130032324	130033324				chr1	65111070	65112170
chr11	130033406	130034606				chr1	65142713	65143913
chr11	130034798	130037186				chr1	65152122	65153122
chr11	130044531	130045531				chr1	65209531	65210831
chr11	130298524	130299824				chr1	65434886	65435886
chr11	130304462	130305762				chr1	65466455	65470013
chr11	130308517	130309817				chr1	65485954	65487254
chr11	130315248	130316648				chr1	65497973	65499073
chr11	130687131	130688131				chr1	65507921	65508921
chr11	130690045	130691045				chr1	65515053	65516253
chr11	130697158	130699498				chr1	65531840	65535540
chr11	130700901	130703323				chr1	65578098	65579198
chr11	131240363	131241663				chr1	65729794	65732334
chr11	131248313	131249813				chr1	65774902	65776302
chr11	131255367	131256367				chr1	65796407	65797407
chr11	131262005	131263205				chr1	65950829	65951829
chr11	133384853	133385853				chr1	66424406	66425406
chr11	133387586	133388686				chr1	66434298	66435298
chr11	133389233	133391050				chr1	66549647	66550947
chr11	133393856	133394856				chr1	66903934	66905234
chr11	133399087	133401006				chr1	66916339	66917439
chr11	133401918	133403318				chr1	66998619	66999919
chr11	133836748	133838148				chr1	67113995	67115795
chr11	133838440	133839840				chr1	67176927	67177927
chr11	133845517	133846517				chr1	67181024	67182124
chr11	133854339	133855339				chr1	67217522	67218522
chr12	206656	207756				chr1	67727195	67728195
chr12	210665	212065				chr1	67735965	67736965
chr12	218172	219172				chr1	67772383	67774820
chr12	224246	225446				chr1	67782950	67784350
chr12	230336	231636				chr1	67787513	67789213
chr12	1085869	1086969				chr1	67966015	67967315
chr12	1090510	1091510				chr1	67989408	67990708
chr12	1098709	1100511				chr1	68021034	68022334
chr12	1100953	1101953				chr1	68022911	68025295
chr12	1921275	1923075				chr1	68070382	68071982
chr12	1925201	1926701				chr1	68074287	68076187
chr12	1930643	1931643				chr1	68096702	68097702
chr12	1934188	1935588				chr1	68113898	68115525
chr12	1939843	1941043				chr1	68118015	68119315
chr12	2155676	2156876				chr1	68134241	68135241
chr12	2158494	2159794				chr1	68149217	68153317
chr12	2161864	2163164				chr1	68188263	68189963
chr12	2165749	2167349				chr1	68213432	68216661
chr12	2453806	2454806				chr1	68231265	68233365
chr12	2459122	2460322				chr1	68233978	68237708
chr12	2462995	2464295				chr1	68256471	68257871
chr12	2466574	2468974				chr1	68258432	68259432
chr12	2746951	2748351				chr1	68266914	68268714
chr12	2749438	2751065				chr1	68318543	68320143
chr12	2754323	2755623				chr1	68320554	68322154
chr12	2758033	2759033				chr1	68490002	68491002
chr12	5008046	5009146				chr1	68512767	68513767
chr12	5016116	5017116				chr1	68577216	68578216
chr12	5017475	5020966				chr1	68581828	68583228
chr12	5087414	5088414				chr1	68638907	68639907
chr12	5090984	5091984				chr1	68653727	68654727
chr12	5094337	5096037				chr1	68656770	68658070
chr12	5100027	5101327				chr1	69284675	69285875
chr12	5105347	5106847				chr1	70032746	70033746
chr12	5109090	5110090				chr1	70538019	70539019
chr12	6165037	6166337				chr1	70994043	70995143
chr12	6168136	6169136				chr1	71445323	71446323
chr12	6171675	6173275				chr1	71506195	71507195
chr12	6174791	6175791				chr1	72747913	72749213
chr12	6183037	6184675				chr1	72749564	72751364
chr12	6186951	6188451				chr1	73088519	73089519
chr12	6291526	6292726				chr1	74936634	74937934
chr12	6293024	6294024				chr1	74969248	74970848
chr12	6296664	6298364				chr1	74977480	74978780
chr12	6301668	6303960				chr1	75003983	75005383
chr12	6304475	6305975				chr1	75029213	75030313
chr12	6307172	6311912				chr1	75037157	75038457
chr12	6315875	6317775				chr1	75139097	75141124
chr12	6454504	6456104				chr1	75146882	75148282
chr12	6461072	6462672				chr1	75599088	75601935
chr12	6465171	6466171				chr1	76079864	76081164
chr12	6472462	6473462				chr1	76082053	76083253
chr12	6926538	6928038				chr1	76539378	76540478
chr12	6931786	6932986				chr1	76541458	76542558
chr12	6935880	6939358				chr1	76545718	76546818
chr12	6944273	6945973				chr1	76548180	76549880
chr12	13238634	13239634				chr1	76550110	76551510
chr12	13246680	13248280				chr1	76618174	76619574
chr12	13252467	13253767				chr1	76656623	76657723
chr12	13253950	13255050				chr1	76684715	76685815
chr12	13342770	13343970				chr1	76759494	76761194
chr12	13348341	13350396				chr1	76768094	76769594
chr12	13355357	13356657				chr1	76891130	76892230
chr12	13360888	13362188				chr1	77057203	77058403
chr12	13364484	13365884				chr1	77221019	77222419
chr12	26257142	26258142				chr1	77244243	77245743
chr12	26265701	26268501				chr1	77295523	77296523
chr12	26272127	26273327				chr1	77332394	77335036
chr12	26274333	26280517				chr1	77384158	77385858
chr12	26287013	26288013				chr1	77398984	77399984
chr12	26329571	26331171				chr1	77404150	77406350
chr12	26331408	26332608				chr1	77407839	77409039
chr12	26337590	26339290				chr1	77409638	77410938
chr12	26339704	26341910				chr1	77414874	77416966
chr12	26347552	26349845				chr1	77492056	77493056
chr12	26355973	26356973				chr1	77496660	77497760
chr12	47459888	47461588				chr1	77501799	77502999
chr12	47464529	47466029				chr1	77513145	77514745
chr12	47470550	47471750				chr1	77828448	77829848
chr12	47472652	47475339				chr1	77937402	77938602
chr12	48394224	48395524				chr1	77980753	77981953
chr12	48395634	48398346				chr1	78511382	78512782
chr12	48403315	48404515				chr1	78750241	78751441
chr12	48408768	48409768				chr1	78842508	78843508
chr12	49358465	49360165				chr1	79828643	79829643
chr12	49361244	49367257				chr1	81719746	81720746
chr12	49367312	49369099				chr1	81875336	81876336
chr12	49369752	49375919				chr1	81896248	81897848
chr12	49377364	49378364				chr1	82073113	82074713
chr12	49378526	49379826				chr1	82145137	82146237
chr12	49384117	49385717				chr1	82167144	82168344
chr12	49388512	49394490				chr1	82168887	82169887
chr12	49677310	49678610				chr1	82196748	82197748
chr12	49681618	49683218				chr1	82204860	82205860
chr12	49689788	49692650				chr1	82266241	82267941
chr12	49726135	49727535				chr1	82267962	82269562
chr12	49730265	49731665				chr1	82626673	82628373
chr12	49735435	49737989				chr1	82982830	82984030
chr12	49738311	49741644				chr1	83444834	83445834
chr12	49929747	49934838				chr1	83575078	83576078
chr12	49938578	49939778				chr1	84155334	84156334
chr12	49942291	49943891				chr1	84183579	84184879
chr12	52397244	52402291				chr1	84325541	84327441
chr12	52402633	52403833				chr1	84375172	84376172
chr12	52410268	52411268				chr1	84464072	84465772
chr12	52413963	52415363				chr1	84763105	84765905
chr12	52416239	52418611				chr1	84841159	84842559
chr12	52699400	52700700				chr1	85070687	85071887
chr12	52701702	52703102				chr1	85170116	85172177
chr12	52708431	52710405				chr1	85181519	85182519
chr12	52712445	52713545				chr1	85186903	85187903
chr12	52776222	52777422				chr1	85189162	85190862
chr12	52782647	52783647				chr1	85224062	85225762
chr12	52784277	52785477				chr1	85237521	85238921
chr12	52789116	52790416				chr1	85239325	85240525
chr12	52795736	52797436				chr1	85270699	85271999
chr12	53718848	53722112				chr1	85292842	85294142
chr12	53729551	53732839				chr1	85372745	85373745
chr12	53733214	53735214				chr1	85378722	85380022
chr12	53738121	53740021				chr1	85409683	85411183
chr12	54126404	54127404				chr1	85513037	85515237
chr12	54131519	54135195				chr1	85526796	85529057
chr12	54136745	54138345				chr1	85665605	85668405
chr12	54139800	54141700				chr1	85773296	85774896
chr12	54178682	54179682				chr1	85796101	85797101
chr12	54185134	54186134				chr1	85831406	85832706
chr12	54191727	54193327				chr1	85929723	85931523
chr12	54199302	54200302				chr1	85960105	85961305
chr12	54203197	54204197				chr1	85968001	85969001
chr12	54331720	54333120				chr1	85989552	85990752
chr12	54337938	54339438				chr1	85992262	85993262
chr12	54342192	54343392				chr1	86020103	86021403
chr12	54343732	54345032				chr1	86041664	86044962
chr12	54345338	54347285				chr1	86045864	86048920
chr12	54347940	54349240				chr1	86071182	86072482
chr12	54349702	54350902				chr1	86584204	86585204
chr12	54355230	54357929				chr1	86621368	86622668
chr12	54359086	54361472				chr1	86731098	86732298
chr12	54362050	54363990				chr1	86783378	86784378
chr12	54371188	54372188				chr1	86935937	86937637
chr12	54373380	54381528				chr1	86937992	86938992
chr12	54382347	54384247				chr1	86967276	86969076
chr12	54388179	54394932				chr1	86973664	86974664
chr12	54397357	54401081				chr1	87168906	87172006
chr12	54402525	54404863				chr1	87277465	87278765
chr12	54406341	54409728				chr1	87596866	87598866
chr12	54410149	54413849				chr1	87667943	87668943
chr12	54420022	54424430				chr1	87691112	87692912
chr12	54425502	54428130				chr1	87739986	87741386
chr12	54429124	54431105				chr1	87759676	87761276
chr12	54433379	54434779				chr1	88183384	88184384
chr12	54584592	54586392				chr1	88418876	88420476
chr12	54589019	54592158				chr1	88450156	88451256
chr12	54594279	54595679				chr1	88451553	88452553
chr12	54600841	54602541				chr1	88525446	88526446
chr12	54605048	54606648				chr1	88526728	88528328
chr12	54609625	54612625				chr1	88605383	88606383
chr12	54678727	54680827				chr1	88606634	88607734
chr12	54687834	54689034				chr1	88615296	88616396
chr12	54691258	54692558				chr1	88640739	88642339
chr12	54693136	54697160				chr1	89060625	89061625
chr12	54697373	54698663				chr1	89112315	89113415
chr12	54700559	54701559				chr1	89450181	89451181
chr12	54787516	54788916				chr1	89770735	89771935
chr12	54792396	54794096				chr1	89797793	89798793
chr12	54794456	54795656				chr1	89815397	89816397
chr12	54800688	54802010				chr1	89832304	89833604
chr12	54809034	54810234				chr1	89919963	89920963
chr12	54811020	54815584				chr1	89929057	89930557
chr12	54816196	54817796				chr1	89978134	89979434
chr12	54820691	54822191				chr1	90076553	90077853
chr12	54825636	54827336				chr1	90081292	90082292
chr12	54978474	54979874				chr1	90227792	90230247
chr12	54985679	54986879				chr1	90452326	90453526
chr12	54989645	54991145				chr1	90641300	90642400
chr12	55073693	55074993				chr1	90669755	90671355
chr12	55079212	55080212				chr1	90724557	90725557
chr12	55081798	55082798				chr1	90756905	90758705
chr12	55083331	55084531				chr1	90785506	90786906
chr12	55091412	55092412				chr1	90789339	90790939
chr12	55095445	55096645				chr1	90791377	90793077
chr12	57606287	57613546				chr1	90809762	90810962
chr12	57616306	57620048				chr1	90836323	90837323
chr12	58007413	58010534				chr1	90942035	90943135
chr12	58012947	58014347				chr1	90967186	90968686
chr12	58014481	58016581				chr1	90979501	90980601
chr12	58020719	58022019				chr1	90997998	90999698
chr12	58025803	58027699				chr1	90999841	91001441
chr12	65995702	65997302				chr1	91016144	91017344
chr12	66004907	66005907				chr1	91023771	91024871
chr12	66011984	66013684				chr1	91027099	91028099
chr12	66017836	66018936				chr1	91078362	91079662
chr12	89739622	89741322				chr1	91079917	91081217
chr12	89743666	89749109				chr1	91081433	91083133
chr12	103342011	103346614				chr1	91170091	91171091
chr12	103348701	103353889				chr1	91172440	91173640
chr12	103353928	103357443				chr1	91244079	91245479
chr12	103358088	103360288				chr1	91265471	91266671
chr12	103364424	103366224				chr1	91272365	91273565
chr12	103367256	103368256				chr1	91298686	91301122
chr12	106459477	106460477				chr1	91316016	91318016
chr12	106464755	106465755				chr1	91503693	91504793
chr12	106466352	106469446				chr1	91582395	91583395
chr12	106474116	106477106				chr1	91869320	91871120
chr12	106478279	106479479				chr1	92010608	92011608
chr12	106481650	106482950				chr1	92056539	92057539
chr12	106490425	106493351				chr1	92216056	92217356
chr12	108564454	108565454				chr1	92294826	92296126
chr12	108568096	108569603				chr1	92350258	92352821
chr12	108573926	108575426				chr1	92545185	92546885
chr12	108583144	108584544				chr1	92948155	92953555
chr12	108584547	108585547				chr1	93250157	93251757
chr12	108587088	108588488				chr1	93473243	93474621
chr12	108591362	108592562				chr1	93912483	93915772
chr12	111461377	111463177				chr1	94082169	94083569
chr12	111466277	111467477				chr1	94086290	94087690
chr12	111470528	111471828				chr1	94145440	94148349
chr12	111478015	111479315				chr1	94178357	94179857
chr12	113492291	113496758				chr1	94223821	94225421
chr12	113497688	113500202				chr1	94225725	94226925
chr12	113500255	113504502				chr1	94235735	94237035
chr12	113506844	113509744				chr1	94282434	94284703
chr12	113517305	113518907				chr1	94344211	94345911
chr12	113557138	113559699				chr1	94373720	94376320
chr12	113565826	113569930				chr1	94429553	94431053
chr12	113571855	113574787				chr1	94445541	94446841
chr12	113579307	113581307				chr1	94490856	94492256
chr12	113586982	113587982				chr1	94495003	94497572
chr12	113589552	113592748				chr1	94500939	94504336
chr12	113876800	113878300				chr1	94522034	94523434
chr12	113883065	113884465				chr1	94557369	94558669
chr12	113889771	113891171				chr1	94558785	94560485
chr12	113895009	113896867				chr1	94565769	94566969
chr12	113899023	113901199				chr1	94567220	94568420
chr12	113904428	113906028				chr1	94569857	94571157
chr12	116703610	116705010				chr1	94702198	94703298
chr12	116712936	116715036				chr1	94712128	94714254
chr12	116715477	116716677				chr1	94749500	94750900
chr12	116719950	116721250				chr1	94773652	94774852
chr12	116721968	116722968				chr1	94795068	94796168
chr12	116940332	116941432				chr1	94848981	94849981
chr12	116942929	116944746				chr1	94850190	94851190
chr12	116945789	116947389				chr1	94859302	94860702
chr12	116954799	116956938				chr1	94876056	94878053
chr12	117131261	117134587				chr1	95006476	95008487
chr12	117134632	117135932				chr1	95016498	95019764
chr12	117140481	117141881				chr1	95064383	95065787
chr12	117146147	117147647				chr1	95119662	95120862
chr12	117311889	117313189				chr1	95159276	95160576
chr12	117317487	117319634				chr1	95178568	95179868
chr12	117320100	117321400				chr1	95199945	95201947
chr12	117528130	117529530				chr1	95285531	95286731
chr12	117534695	117540309				chr1	95377729	95378929
chr12	117541887	117542887				chr1	95390565	95393082
chr12	117543146	117544846				chr1	95550187	95551187
chr12	117547543	117548743				chr1	95581744	95583044
chr12	117549021	117550453				chr1	95583153	95584453
chr12	117556417	117557617				chr1	95847094	95848394
chr12	125659649	125661234				chr1	98513250	98514850
chr12	125662279	125663579				chr1	98518832	98520632
chr12	125670110	125671410				chr1	99126200	99128156
chr12	125671925	125673225				chr1	99198313	99200013
chr12	125677471	125678671				chr1	99200928	99202328
chr12	125679113	125680213				chr1	99226968	99228268
chr12	125685961	125688478				chr1	99231166	99232166
chr12	125693507	125694707				chr1	99730361	99731361
chr12	125698314	125699714				chr1	99992505	99993505
chr12	125705709	125706909				chr1	100009402	100010902
chr12	125709858	125710958				chr1	100035988	100036988
chr13	27932802	27934002				chr1	100115504	100116504
chr13	27935739	27937239				chr1	100146675	100147675
chr13	27944571	27946071				chr1	100161697	100162897
chr13	27948235	27949635				chr1	101074990	101076290
chr13	27954029	27955029				chr1	101247567	101248667
chr13	28356764	28358064				chr1	101331955	101333255
chr13	28363710	28367278				chr1	102461960	102463260
chr13	28373354	28374354				chr1	105307100	105308100
chr13	28490887	28492587				chr1	107373991	107375191
chr13	28493373	28494373				chr1	107381231	107382431
chr13	28494736	28497861				chr1	107453399	107454399
chr13	28498522	28499722				chr1	107506499	107507499
chr13	28526351	28529151				chr1	107543584	107544684
chr13	28533809	28535709				chr1	107680944	107685497
chr13	28540326	28542450				chr1	107764073	107765373
chr13	28542472	28543672				chr1	107840955	107841955
chr13	28550506	28551806				chr1	107863117	107864317
chr13	28553802	28555756				chr1	107867214	107868514
chr13	30057842	30059142				chr1	107901606	107902606
chr13	30061921	30063021				chr1	107921045	107922045
chr13	30069489	30071475				chr1	107930099	107931199
chr13	30075254	30076554				chr1	107931888	107932888
chr13	40621383	40622383				chr1	107947382	107948382
chr13	40628915	40630153				chr1	108022700	108023800
chr13	40633158	40635458				chr1	108033660	108035060
chr13	40637495	40639202				chr1	108078366	108079366
chr13	40644323	40645623				chr1	108172733	108173733
chr13	40673194	40674194				chr1	108292495	108293695
chr13	40675189	40677189				chr1	108327664	108328864
chr13	40680511	40681711				chr1	108331978	108332978
chr13	40686153	40687153				chr1	108337625	108339145
chr13	40689463	40691263				chr1	108382874	108384374
chr13	41046438	41047438				chr1	108438680	108440980
chr13	41050046	41051046				chr1	108480864	108482641
chr13	41058662	41059962				chr1	108495026	108496426
chr13	41063605	41065205				chr1	108505607	108509256
chr13	50697004	50698304				chr1	108532939	108533939
chr13	50698604	50701104				chr1	108613699	108614799
chr13	50702143	50704243				chr1	108624835	108626235
chr13	50706090	50707390				chr1	108662298	108663598
chr13	52484929	52488363				chr1	108695268	108696268
chr13	52495911	52497411				chr1	108741757	108744061
chr13	53411446	53413146				chr1	109046664	109048551
chr13	53419039	53422596				chr1	109185941	109186941
chr13	53424013	53426913				chr1	109251134	109252234
chr13	79159442	79161599				chr1	109284646	109285646
chr13	79162985	79164185				chr1	109370385	109371485
chr13	79169428	79172342				chr1	109652224	109653424
chr13	79176227	79180080				chr1	109654121	109657521
chr13	79181832	79183132				chr1	109658329	109659329
chr13	79183281	79184681				chr1	109659944	109660944
chr13	100552243	100553543				chr1	109693250	109695050
chr13	100554868	100555868				chr1	109696535	109698035
chr13	100556984	100558184				chr1	109714485	109715485
chr13	100562863	100564363				chr1	109743191	109744591
chr13	100566515	100567515				chr1	109781928	109785660
chr13	100568246	100569646				chr1	109791649	109793249
chr13	100635014	100636214				chr1	109836678	109837878
chr13	100636365	100637665				chr1	109840759	109841959
chr13	100637732	100639032				chr1	109849722	109851022
chr13	100641666	100642966				chr1	109938916	109940416
chr13	100647290	100648990				chr1	110051407	110053107
chr13	110760370	110762070				chr1	110069012	110071512
chr13	110765517	110767300				chr1	110246316	110247616
chr13	110767684	110769284				chr1	110282219	110283619
chr13	110773096	110775296				chr1	110315604	110317404
chr13	110775518	110776518				chr1	110434034	110435334
chr13	110778038	110781542				chr1	110473271	110474671
chr13	110784872	110785972				chr1	110522784	110524084
chr13	110786876	110788076				chr1	110610587	110612087
chr13	110788557	110791693				chr1	110612318	110614374
chr14	22732803	22734003				chr1	110625687	110628163
chr14	22736236	22737236				chr1	110658541	110659941
chr14	22744546	22745946				chr1	110672481	110673681
chr14	22748743	22750343				chr1	110678999	110680399
chr14	33976435	33980503				chr1	110681494	110682494
chr14	33984558	33985958				chr1	110691097	110692397
chr14	33986563	33987963				chr1	110698021	110699421
chr14	33988997	33990297				chr1	110719319	110720519
chr14	33993048	33994748				chr1	110721253	110722253
chr14	33995336	33997536				chr1	110749774	110751474
chr14	33999715	34001715				chr1	110751596	110755396
chr14	34675781	34676981				chr1	110758837	110760537
chr14	34677328	34678628				chr1	110760893	110762193
chr14	34680281	34682681				chr1	110775289	110776689
chr14	34685698	34686698				chr1	110777872	110781718
chr14	34691989	34694556				chr1	110818770	110819970
chr14	34696421	34698897				chr1	110976033	110977233
chr14	37116708	37117908				chr1	110997353	110998653
chr14	37124570	37126628				chr1	111007657	111009157
chr14	37128809	37132715				chr1	111009910	111010910
chr14	37134680	37136332				chr1	111019785	111020885
chr14	54419518	54424393				chr1	111038029	111039529
chr14	54429897	54431197				chr1	111043717	111045963
chr14	59238673	59240878				chr1	111068283	111069683
chr14	59243756	59245556				chr1	111075427	111076627
chr14	59252267	59253267				chr1	111122819	111124019
chr14	59255184	59256184				chr1	111148931	111150331
chr14	59256890	59257890				chr1	111152236	111153436
chr14	59261171	59262971				chr1	111213886	111218202
chr14	59264772	59265772				chr1	111228312	111229612
chr14	61109825	61111125				chr1	111289381	111290381
chr14	61115535	61117135				chr1	111888143	111890043
chr14	61120149	61121649				chr1	111934637	111935637
chr14	61123139	61125539				chr1	111989801	111990801
chr14	65160058	65161358				chr1	112160948	112164148
chr14	65165180	65166680				chr1	112332282	112333282
chr14	65169043	65173840				chr1	112340787	112341987
chr14	65174166	65176447				chr1	112355902	112357202
chr14	66406235	66407935				chr1	112375570	112376870
chr14	66415935	66417635				chr1	112407024	112408324
chr14	66420763	66422063				chr1	112420658	112422058
chr14	66429263	66430463				chr1	112425120	112426520
chr14	66432423	66433723				chr1	112447057	112448457
chr14	67992771	67994371				chr1	112462797	112464097
chr14	67999094	68000794				chr1	112501488	112502788
chr14	68008033	68009333				chr1	112508746	112510046
chr14	69741097	69742297				chr1	112533561	112534861
chr14	69747688	69749388				chr1	112544709	112545909
chr14	69749839	69750839				chr1	112573363	112574663
chr14	69756879	69757879				chr1	112578686	112579886
chr14	69759562	69760962				chr1	112604085	112605285
chr14	69765387	69766854				chr1	112606427	112607827
chr14	69769918	69770918				chr1	112738506	112739806
chr14	69773425	69774425				chr1	112799136	112800536
chr14	70033835	70035035				chr1	112807125	112808525
chr14	70040900	70042300				chr1	112814215	112815815
chr14	70042805	70043805				chr1	112840628	112842028
chr14	70045728	70047028				chr1	112879079	112880379
chr14	70051195	70052795				chr1	112886718	112888718
chr14	72555916	72556916				chr1	112897837	112899037
chr14	72557087	72558487				chr1	112911589	112913389
chr14	72559559	72560659				chr1	112922476	112923876
chr14	72560897	72561897				chr1	113351351	113352651
chr14	72564790	72566565				chr1	113422895	113425295
chr14	72567563	72568563				chr1	113737272	113738472
chr14	72572522	72573922				chr1	113740055	113741555
chr14	72576697	72578497				chr1	113931851	113934751
chr14	72582369	72583769				chr1	114575408	114576508
chr14	74703791	74704791				chr1	114617258	114619658
chr14	74706797	74710213				chr1	114635938	114636938
chr14	74711002	74712302				chr1	114658211	114659711
chr14	74713497	74714897				chr1	114661078	114662678
chr14	74715294	74717247				chr1	114663471	114664671
chr14	74724410	74726454				chr1	114673478	114675198
chr14	74729705	74730705				chr1	114743833	114745233
chr14	74973640	74974840				chr1	114755982	114757282
chr14	74980641	74981741				chr1	114757388	114758688
chr14	74986140	74987240				chr1	114761691	114763227
chr14	74991590	74993190				chr1	114765276	114766276
chr14	75740857	75742457				chr1	114776501	114778501
chr14	75742957	75748131				chr1	114809814	114811114
chr14	75753974	75754974				chr1	114812602	114813602
chr14	75761735	75763235				chr1	114836914	114838314
chr14	77589480	77593337				chr1	114879634	114880934
chr14	77597971	77599271				chr1	115211578	115212678
chr14	77599535	77601608				chr1	115217463	115219231
chr14	77602419	77603419				chr1	115227038	115228338
chr14	77605457	77608306				chr1	115343418	115344418
chr14	78607522	78608722				chr1	115362703	115363703
chr14	78614653	78615853				chr1	115521804	115522804
chr14	78623772	78625272				chr1	115598365	115599865
chr14	78630081	78631381				chr1	115631645	115633345
chr14	81455301	81456710				chr1	115640870	115641870
chr14	81462181	81463481				chr1	115671884	115673084
chr14	81470328	81471328				chr1	115681204	115682204
chr14	92780964	92782264				chr1	115683740	115685140
chr14	92783039	92784039				chr1	115687642	115688742
chr14	92788654	92790578				chr1	115734437	115735537
chr14	92790668	92792971				chr1	115841236	115842736
chr14	92794784	92795984				chr1	115843605	115844905
chr14	92971569	92972769				chr1	115875505	115876505
chr14	92976716	92978116				chr1	115885722	115886822
chr14	92978749	92983610				chr1	116011758	116013558
chr14	92986176	92987928				chr1	116049320	116050620
chr14	92988093	92989399				chr1	116088258	116089558
chr14	92996838	92998688				chr1	116099743	116100943
chr14	94941647	94942647				chr1	116167198	116168298
chr14	94949355	94953518				chr1	116183685	116186585
chr14	94956116	94957116				chr1	116190580	116192980
chr14	94959926	94961326				chr1	116241115	116242950
chr14	96504952	96506881				chr1	116259738	116261038
chr14	96512279	96513479				chr1	116306693	116307993
chr14	96517589	96519289				chr1	116432904	116434004
chr14	96520876	96522176				chr1	116519037	116520037
chr14	96522474	96524074				chr1	116657845	116659645
chr14	96530757	96533672				chr1	116661975	116663475
chr14	96642700	96644100				chr1	116676298	116677598
chr14	96645777	96647177				chr1	116693973	116695873
chr14	96648048	96649748				chr1	116710023	116712023
chr14	96652595	96653895				chr1	116745804	116746804
chr14	96654884	96656684				chr1	116748583	116749683
chr14	96658961	96660161				chr1	116761077	116762477
chr14	96660974	96662274				chr1	116774483	116776787
chr14	96670216	96673564				chr1	116794918	116796218
chr14	99728038	99729538				chr1	116797270	116798270
chr14	99730794	99731794				chr1	116914602	116920002
chr14	99732212	99733612				chr1	116999511	117000711
chr14	99736017	99737317				chr1	117189172	117190272
chr14	99737606	99744052				chr1	117250495	117251695
chr14	100195787	100197287				chr1	117254549	117256049
chr14	100199504	100200804				chr1	117285586	117286586
chr14	100202711	100203711				chr1	117320080	117321080
chr14	100207872	100209372				chr1	117367197	117368397
chr14	100215027	100216427				chr1	117388206	117389306
chr14	100218194	100219394				chr1	117395295	117398822
chr14	100220379	100221579				chr1	117451682	117455218
chr15	33006819	33008319				chr1	117462036	117463236
chr15	33008919	33009919				chr1	117473181	117474381
chr15	33014597	33016897				chr1	117482519	117484501
chr15	33023006	33024306				chr1	117484647	117485647
chr15	33024484	33025884				chr1	117485865	117486965
chr15	37168958	37171590				chr1	117513980	117515080
chr15	37174947	37177892				chr1	117524753	117526053
chr15	37178220	37181126				chr1	117529006	117530706
chr15	37385649	37395828				chr1	117533150	117534350
chr15	37396288	37397488				chr1	117545137	117547037
chr15	37398042	37399642				chr1	117553494	117554694
chr15	37401861	37403261				chr1	117565192	117566692
chr15	41211237	41212237				chr1	117663464	117665764
chr15	41217536	41223874				chr1	117782687	117784087
chr15	41784776	41788737				chr1	117854862	117855862
chr15	41793134	41795165				chr1	117888672	117889672
chr15	41802503	41806769				chr1	117901856	117902856
chr15	43803418	43804518				chr1	118087095	118088295
chr15	43811056	43812056				chr1	118123071	118124271
chr15	43816124	43817424				chr1	118215556	118218022
chr15	45401959	45403259				chr1	118220521	118221621
chr15	45403844	45406758				chr1	118223177	118224477
chr15	45409745	45411345				chr1	118252869	118254169
chr15	45413120	45414120				chr1	118296109	118297509
chr15	45418204	45419604				chr1	118300810	118302510
chr15	45426557	45429439				chr1	118556110	118557310
chr15	51476864	51477864				chr1	118864343	118865543
chr15	51477924	51479324				chr1	119384565	119386065
chr15	51484247	51486552				chr1	119411894	119412894
chr15	51494552	51495752				chr1	119501563	119502763
chr15	53069704	53070704				chr1	119822683	119823983
chr15	53071786	53073786				chr1	119836896	119838696
chr15	53075062	53076891				chr1	119851109	119852409
chr15	53077859	53079159				chr1	119869574	119871374
chr15	53081893	53084112				chr1	119914825	119916727
chr15	53086598	53088704				chr1	119990227	119991527
chr15	53096519	53097819				chr1	120017925	120019225
chr15	60285527	60286827				chr1	120153867	120155067
chr15	60288715	60291217				chr1	120253966	120256066
chr15	60297933	60299533				chr1	120338004	120339404
chr15	65666360	65667560				chr1	120351003	120352503
chr15	65667907	65670017				chr1	120369204	120370504
chr15	65676868	65678768				chr1	120413050	120414350
chr15	65686744	65687944				chr1	120560280	120561280
chr15	65692008	65693008				chr1	120603740	120604940
chr15	65696598	65697598				chr1	120610206	120612606
chr15	65700776	65703476				chr1	120623317	120624717
chr15	68112673	68114173				chr1	121260358	121262058
chr15	68114767	68115967				chr1	144008091	144009491
chr15	68115972	68119568				chr1	144530560	144531560
chr15	68123841	68129588				chr1	144532695	144534195
chr15	70432370	70433570				chr1	144539327	144540696
chr15	70433770	70435370				chr1	144551086	144552086
chr15	70436867	70437867				chr1	144853322	144854522
chr15	70444074	70445274				chr1	144891174	144892653
chr15	70451295	70453295				chr1	144940894	144942294
chr15	70454144	70455544				chr1	144950387	144951387
chr15	70558396	70560096				chr1	144988724	144989824
chr15	70560610	70562410				chr1	144991636	144993218
chr15	70563509	70564509				chr1	145138720	145140664
chr15	70566995	70568845				chr1	145190994	145191994
chr15	70573822	70575222				chr1	145195312	145196712
chr15	70576617	70578117				chr1	145208280	145211189
chr15	70617604	70618604				chr1	145211504	145213947
chr15	70619747	70621547				chr1	145394622	145396522
chr15	70627984	70629684				chr1	145396722	145398722
chr15	70632745	70633745				chr1	145399022	145400022
chr15	70640014	70641314				chr1	146967947	146969047
chr15	70647133	70648433				chr1	147016311	147017711
chr15	74118727	74120027				chr1	147021579	147022779
chr15	74124543	74125743				chr1	147051505	147052805
chr15	74133633	74134933				chr1	147069898	147071798
chr15	74143504	74144904				chr1	147071998	147073698
chr15	74149986	74151286				chr1	147171511	147172911
chr15	74157456	74160008				chr1	147188731	147190031
chr15	74165700	74167100				chr1	147195519	147196819
chr15	74212819	74213819				chr1	147361755	147363155
chr15	74218852	74220946				chr1	147734833	147735933
chr15	74228479	74229479				chr1	147736876	147737976
chr15	74414057	74416157				chr1	147752139	147753639
chr15	74419256	74420756				chr1	147774950	147776250
chr15	74421533	74422833				chr1	147805557	147806657
chr15	74423839	74427571				chr1	147806857	147807957
chr15	74427686	74430339				chr1	147817224	147818624
chr15	74536961	74537961				chr1	147824968	147826368
chr15	74541940	74542940				chr1	147999646	148001746
chr15	74550290	74551690				chr1	148531243	148532543
chr15	74552235	74553235				chr1	148551038	148552807
chr15	74555540	74556840				chr1	149089384	149090584
chr15	74556843	74558243				chr1	149192273	149193373
chr15	74572864	74573864				chr1	149194137	149195137
chr15	74574314	74575314				chr1	149203725	149204825
chr15	74578078	74579378				chr1	149214951	149216251
chr15	74583297	74584897				chr1	149229966	149231266
chr15	74589274	74590889				chr1	149325897	149327097
chr15	74593370	74594570				chr1	149886855	149888255
chr15	74594724	74596024				chr1	149888666	149890166
chr15	74599658	74600958				chr1	150227902	150229502
chr15	74603602	74604902				chr1	150252984	150255584
chr15	76622145	76623445				chr1	150520550	150522450
chr15	76625667	76627067				chr1	150523221	150524221
chr15	76627456	76630891				chr1	151117998	151120298
chr15	76630997	76634177				chr1	151431568	151433168
chr15	76638255	76639555				chr1	151475138	151476238
chr15	77925094	77927901				chr1	151482829	151486793
chr15	77932473	77933773				chr1	151506595	151507995
chr15	77938174	77939474				chr1	151511397	151513897
chr15	77945680	77948133				chr1	151687090	151690619
chr15	77951241	77952541				chr1	151693319	151694719
chr15	77957916	77959116				chr1	151704458	151705658
chr15	77963095	77965383				chr1	151772753	151774153
chr15	78112132	78114616				chr1	151776367	151777567
chr15	78119763	78120963				chr1	151789270	151790470
chr15	78121893	78123593				chr1	151793962	151795762
chr15	78128235	78129635				chr1	151808298	151813586
chr15	78131917	78133117				chr1	151829883	151831383
chr15	81113915	81115415				chr1	151831714	151833314
chr15	81115680	81117480				chr1	151834547	151835947
chr15	81123005	81124405				chr1	151917569	151919169
chr15	81124535	81126035				chr1	151964258	151965258
chr15	81133438	81134738				chr1	151966946	151968246
chr15	81163760	81164960				chr1	151991570	151992770
chr15	81170184	81171384				chr1	152023290	152024390
chr15	81178806	81179806				chr1	152024967	152025967
chr15	85357972	85358972				chr1	152113965	152114965
chr15	85361020	85362020				chr1	152137316	152138416
chr15	85364176	85365476				chr1	152154406	152155706
chr15	85369129	85370329				chr1	152160519	152162363
chr15	85375320	85376320				chr1	152371039	152372239
chr15	89899405	89900805				chr1	152390060	152391260
chr15	89901201	89906741				chr1	152413055	152414255
chr15	89907186	89908849				chr1	152420068	152421368
chr15	89910144	89911644				chr1	152421456	152422956
chr15	89949410	89953805				chr1	152549033	152550033
chr15	89954103	89956697				chr1	152551640	152553040
chr15	89958841	89960441				chr1	152626076	152627076
chr15	89961266	89963505				chr1	152700182	152701182
chr15	89963875	89965175				chr1	152711888	152712888
chr15	90197961	90199582				chr1	152749714	152750814
chr15	90203545	90204545				chr1	152782970	152784370
chr15	90208215	90209515				chr1	152832081	152833481
chr15	90216138	90217138				chr1	152838466	152839866
chr15	91641145	91644933				chr1	152842139	152843239
chr15	91645395	91646995				chr1	152913071	152914271
chr15	91648806	91650406				chr1	152932640	152934088
chr15	91651997	91652997				chr1	152942143	152943343
chr15	92389435	92390635				chr1	152994233	152995233
chr15	92395412	92400606				chr1	153029795	153030895
chr15	92403853	92404953				chr1	153127575	153128575
chr15	92405886	92407086				chr1	153163334	153164934
chr15	96859946	96860946				chr1	153201507	153203986
chr15	96863670	96871612				chr1	153210607	153211907
chr15	96871947	96881681				chr1	153232289	153235470
chr15	96881850	96887808				chr1	153249762	153251162
chr15	96888003	96894408				chr1	153260513	153261913
chr15	96894613	96907397				chr1	153278579	153280179
chr15	96907621	96908921				chr1	153284611	153286572
chr15	96910300	96911300				chr1	153321853	153322853
chr15	99189616	99191674				chr1	153324757	153326662
chr15	99191683	99194386				chr1	153332038	153333238
chr15	99201808	99203008				chr1	153336067	153337367
chr16	215118	217036				chr1	153367133	153368433
chr16	219546	220546				chr1	153372529	153373529
chr16	223607	225005				chr1	153376624	153377924
chr16	230539	232039				chr1	153466787	153468687
chr16	3220075	3223112				chr1	153504896	153506696
chr16	3224963	3226363				chr1	153507281	153509681
chr16	3231964	3235046				chr1	153521094	153522594
chr16	3240428	3242228				chr1	153522869	153524169
chr16	3247396	3248396				chr1	153649605	153653305
chr16	10115475	10116775				chr1	153656058	153657358
chr16	10121273	10123131				chr1	153933790	153937290
chr16	10124122	10126119				chr1	154163589	154165261
chr16	10126428	10127728				chr1	154299420	154302220
chr16	10128485	10129485				chr1	154324636	154326936
chr16	10132080	10133280				chr1	154403126	154404726
chr16	10133801	10135201				chr1	154413630	154414930
chr16	10139244	10140644				chr1	154417476	154418576
chr16	17330639	17333239				chr1	154473684	154475184
chr16	17338200	17339400				chr1	154539055	154541411
chr16	17347057	17348357				chr1	154846253	154847753
chr16	17354491	17356291				chr1	154995246	154996646
chr16	17363898	17364898				chr1	155010827	155012227
chr16	22646390	22647390				chr1	155016846	155018246
chr16	22648582	22649582				chr1	155096339	155097739
chr16	22652243	22653243				chr1	155098446	155102166
chr16	22653723	22654723				chr1	155138876	155140576
chr16	22656772	22658851				chr1	155619279	155620379
chr16	22659866	22661366				chr1	155970925	155972125
chr16	30030090	30031190				chr1	156044807	156047807
chr16	30032151	30033751				chr1	156050657	156052131
chr16	30039374	30040774				chr1	156059430	156060730
chr16	30047303	30048503				chr1	156083258	156086758
chr16	30051352	30052452				chr1	156326113	156327613
chr16	30053079	30054079				chr1	156329408	156330908
chr16	31482411	31485345				chr1	156335083	156336283
chr16	31486017	31487017				chr1	156338648	156339648
chr16	31487679	31489899				chr1	156588625	156589925
chr16	31496252	31497252				chr1	156593611	156596502
chr16	31498317	31501117				chr1	156611184	156612784
chr16	49307589	49308589				chr1	156626581	156628281
chr16	49311851	49314962				chr1	156674297	156677243
chr16	49315747	49316947				chr1	156716000	156718500
chr16	49318439	49319639				chr1	156892533	156893833
chr16	49782935	49784135				chr1	156894706	156898391
chr16	49788741	49789941				chr1	157009998	157011598
chr16	49794249	49795549				chr1	157014389	157017389
chr16	49803462	49804762				chr1	157020068	157021568
chr16	49805689	49806989				chr1	157036744	157037944
chr16	54962917	54964567				chr1	157075228	157077428
chr16	54968314	54970390				chr1	157080857	157083644
chr16	54970766	54973017				chr1	157124989	157126889
chr16	54974200	54975200				chr1	157139978	157142687
chr16	56700901	56703343				chr1	157160477	157161477
chr16	56709171	56711362				chr1	157161971	157163271
chr16	56713511	56714511				chr1	157202508	157203508
chr16	56715283	56717783				chr1	157209403	157211303
chr16	56722197	56723497				chr1	157238739	157240339
chr16	57654577	57656105				chr1	157277670	157278970
chr16	57661710	57663710				chr1	157368749	157370749
chr16	57668702	57670812				chr1	157399503	157400503
chr16	57671856	57673999				chr1	157439263	157440263
chr16	57677602	57679602				chr1	157458522	157462050
chr16	67424107	67425207				chr1	157504650	157506815
chr16	67426712	67429530				chr1	157509899	157510999
chr16	67435421	67436421				chr1	157595401	157596401
chr16	67440201	67441201				chr1	157660582	157661982
chr16	67449677	67451277				chr1	157669904	157671104
chr16	67452928	67454455				chr1	157694186	157695186
chr16	67457192	67458192				chr1	157720602	157721902
chr16	67461464	67462964				chr1	157739846	157740846
chr16	67463002	67465969				chr1	157742937	157744637
chr16	67466784	67468084				chr1	157746076	157747176
chr16	70966383	70967383				chr1	157767547	157768847
chr16	70968713	70970013				chr1	157890021	157891321
chr16	70973150	70974750				chr1	157930076	157931376
chr16	70979449	70980849				chr1	157931534	157935012
chr16	70987142	70989833				chr1	157939051	157940351
chr16	70995279	70996279				chr1	157961201	157962601
chr16	71024514	71025814				chr1	157990625	157992025
chr16	71032698	71034576				chr1	158005274	158006574
chr16	71039279	71040279				chr1	158065012	158066412
chr16	71042140	71044840				chr1	158123074	158124774
chr16	71047262	71048262				chr1	158132255	158133955
chr16	73090926	73094026				chr1	158145779	158146779
chr16	73096492	73097492				chr1	158148764	158151614
chr16	73099071	73100471				chr1	158299370	158300470
chr16	73102395	73103395				chr1	158495893	158496893
chr16	73103925	73105225				chr1	158702777	158703977
chr16	79294907	79296207				chr1	158910748	158911748
chr16	79296914	79298014				chr1	159045582	159046582
chr16	79298160	79299160				chr1	159046882	159048482
chr16	79305128	79307070				chr1	159142680	159143680
chr16	79309912	79310912				chr1	159284975	159285975
chr16	79312092	79313966				chr1	159375067	159376167
chr16	79321024	79322944				chr1	159616543	159617543
chr16	79330740	79332040				chr1	159759709	159760909
chr16	82726850	82727850				chr1	159768010	159770987
chr16	82733061	82734061				chr1	159792676	159794176
chr16	82734715	82736092				chr1	159820277	159821997
chr16	82737046	82738799				chr1	159823802	159825502
chr16	82741676	82742876				chr1	159827303	159828503
chr16	82748036	82749136				chr1	159828753	159830053
chr16	85190005	85191405				chr1	159862265	159863565
chr16	85199272	85200478				chr1	159867566	159868566
chr16	85200636	85202603				chr1	159902970	159904370
chr16	85202782	85204182				chr1	159904910	159906710
chr16	85205363	85206563				chr1	159915149	159916249
chr16	85206789	85207989				chr1	159949021	159950221
chr16	85208156	85209456				chr1	159970787	159971987
chr16	85212677	85213777				chr1	159976812	159978212
chr16	85216324	85217424				chr1	159978233	159979433
chr16	85392069	85393469				chr1	159979953	159981053
chr16	85396700	85397900				chr1	159992007	159993207
chr16	85403062	85404662				chr1	160015741	160017541
chr16	85410550	85411550				chr1	160070096	160073683
chr16	85416489	85417489				chr1	160094007	160095207
chr16	85461433	85462733				chr1	160113200	160114200
chr16	85466677	85468077				chr1	160135433	160136433
chr16	85469647	85471347				chr1	160136937	160138237
chr16	85473095	85474095				chr1	160146345	160147845
chr16	85480563	85483195				chr1	160160149	160161549
chr16	85879671	85880971				chr1	160370142	160372142
chr16	85887986	85889386				chr1	160373238	160374738
chr16	85889723	85890823				chr1	160820162	160821262
chr16	85892040	85894140				chr1	160828080	160829180
chr16	85901481	85902581				chr1	160871332	160872632
chr16	85903345	85904845				chr1	160941411	160942511
chr16	86542247	86544047				chr1	160950910	160952210
chr16	86550780	86552180				chr1	161227471	161229371
chr16	86553570	86555241				chr1	161229657	161231815
chr17	1906001	1907001				chr1	161397340	161398840
chr17	1914424	1915824				chr1	161409141	161410341
chr17	1922637	1923637				chr1	161442251	161443251
chr17	1925736	1926736				chr1	161464096	161465096
chr17	1927345	1930200				chr1	161475004	161476204
chr17	1930542	1934793				chr1	161511824	161512824
chr17	7963010	7964410				chr1	161973196	161974196
chr17	7970921	7971921				chr1	161993198	161994762
chr17	7976629	7978188				chr1	161997926	161999726
chr17	7982039	7984139				chr1	162039849	162041049
chr17	8013590	8015412				chr1	162183430	162184830
chr17	8020780	8028933				chr1	162185952	162187152
chr17	8919698	8920898				chr1	162204671	162206071
chr17	8923345	8928080				chr1	162209209	162210409
chr17	15847368	15849368				chr1	162266623	162267623
chr17	15856828	15857928				chr1	162275176	162276776
chr17	15858986	15859986				chr1	162305867	162307367
chr17	15860230	15861430				chr1	162326962	162328362
chr17	29715840	29717340				chr1	162341552	162342852
chr17	29719886	29722453				chr1	162358342	162359988
chr17	29726938	29728238				chr1	162816857	162818757
chr17	29731060	29732360				chr1	162847276	162848676
chr17	30583248	30584248				chr1	163041096	163042296
chr17	30591680	30594981				chr1	163144071	163145471
chr17	30601163	30602874				chr1	163330449	163331749
chr17	30603828	30605128				chr1	163377468	163378568
chr17	30610534	30611734				chr1	163408847	163410047
chr17	32683911	32685211				chr1	163504755	163506393
chr17	32688052	32689652				chr1	163666799	163667899
chr17	32690038	32691359				chr1	164527147	164528947
chr17	32697514	32699214				chr1	164565381	164566381
chr17	32708915	32710715				chr1	164586477	164587877
chr17	32715874	32717174				chr1	164629019	164630019
chr17	32719865	32721265				chr1	164688636	164690136
chr17	32723839	32725139				chr1	164741293	164742693
[truncated: 27,990 more rows]
