# Supplementary material for: Super-silencers are crucial for development and carcinogenesis in B cells
Source: Nat Commun. 2025 Sep 25;16:8395. doi: 10.1038/s41467-025-63329-x (PMC12462470; doi:10.1038/s41467-025-63329-x)
Supplement: Supplementary file 5 — Supplementary Data 2 [file 41467_2025_63329_MOESM5_ESM.xlsx]

## Sheet: Supplementary Data 2
Supplementary Data 2. SS components with top densities of B-cell-cancer SNVs.
Rank	Super Silencer	#B-cell cancer SNPs	Proximal Gene
1	chr3:187461815-187464667	668	BCL6
2	chr6:91004111-91006111	110	BACH2
3	chr3:187659939-187661239	66	RP11-44H4.1
4	chr12:113492291-113496758	194	DTX1
5	chr14:94941647-94942647	34	SERPINA9
6	chr2:136872241-136877841	158	CXCR4
7	chr3:187455073-187461438	91	BCL6
8	chr3:183271036-183272636	20	KLHL6
9	chr6:91006333-91007952	20	BACH2
10	chr2:111873132-111881894	108	BCL2L11
11	chr3:187467059-187469059	17	BCL6
12	chr11:118753409-118756035	16	CXCR5
13	chr6:159463393-159467364	22	TAGAP
14	chr8:21321071-21322071	4	GFRA2
15	chr20:23028662-23029962	5	THBD
16	chr17:76352615-76357810	18	SOCS3
17	chr20:55836747-55842850	20	BMP7
18	chr13:50698604-50701104	8	DLEU2
19	chr14:100202711-100203711	3	EML1
20	chr2:177037160-177038160	3	HAGLR
