# Supplementary material for: Super-silencers are crucial for development and carcinogenesis in B cells
Source: Nat Commun. 2025 Sep 25;16:8395. doi: 10.1038/s41467-025-63329-x (PMC12462470; doi:10.1038/s41467-025-63329-x)
Supplement: Supplementary file 6 — Supplementary Data 3 [file 41467_2025_63329_MOESM6_ESM.xlsx]

## Sheet: Supplementary Data 3
Supplementary Data 3	Experimental results
	test region	length (bp)	GM12878				K562
			R1	R2	R3	AVERGE	R1	R2	R3	AVERGE
SSctrl1	chr6:90994251-90994750	500	15.2376	15.7477	15.8549	15.6134	34.9778	52.4823	42.5681	43.3427
SS1	chr6:90995342-90995791	450	9.1256	9.78049	9.53753	9.48121	29.328	44.0908	36.2691	36.5627
SSctrl2	chr6:90995700-90996149	450	15.9269	16.1279	15.2153	15.7567	48.5347	47.6361	56.349	50.84
SS2	chr6:91004411-91004860	450	7.20429	7.09795	16.1639	10.1554	48.6742	59.2342	45.8386	51.249
SS3	chr6:91004766-91005265	500	11.7477	11.6551	12.7423	12.0484	39.9926	34.5211	31.5853	35.3663
SS4	chr6:91005117-91005616	500	10.6946	13.0531	10.9653	11.571	34.2583	28.2162	36.8095	33.0947
SSctrl3	chr6:91014165-91014559	394	15.0642	18.4008	17.8037	17.0896	39.6027	36.9027	42.7515	39.7523
control1	chr2:213587906-213588371	466	11.8783	14.8185	14.9097	13.8689	38.5074	42.1691	44.1817	41.6194
control2	chr9:2083355-2083854	499	16.8916	16.5906	15.7113	16.3979	38.5544	32.7922	32.6295	34.6587
control3	chr12: 56742671-56743103	432	14.7247	15.6234	13.799	14.7157	47.8802	67.5026	51.2899	55.5576
			GM12878				primary B cell (transfect efficiency)				primary B cell (cell viality)
			R1	R2	R3	AVERGE	R1	R2	R3	AVERGE	R1	R2	R3	AVERGE
SS5	chr3:187456821:1877457021	200	1.26205	0.897494	1.08163	1.08039	0.468553	0.566038	0.490085	0.508225	0.501475	0.495868	0.452381	0.483241
SS6	chr3:187457585-187457799	214	1.06234	1.18456	1.15464	1.13385	0.481728	0.598639	0.478916	0.519761	0.510067	0.578231	0.422096	0.503465
SS7	chr3:187460609-187460970	361	1.35938	1.64923	1.36486	1.45782	0.428571	0.470779	0.460317	0.453223	0.427729	0.462006	0.530612	0.473449
SS8	chr3:187462183-187463337	1154	0.988095	0.955975	0.90085	0.948307	0.439597	0.448505	0.439528	0.442543	0.443452	0.438312	0.406349	0.429371
SS9	chr3:187465391-187465615	224	0.880503	0.505415	1	0.795306	0.327044	0.358491	0.425325	0.370286	0.377581	0.430921	0.362606	0.390369
SS10	chr3:187467699-187468288	589	0.892351	0.711191	0.522546	0.708696	0.503979	0.554124	0.522546	0.526883	0.509186	0.553846	0.58631	0.549781
control1	chr2:213587906-213588371	466	1.64134	1.58313	1.68456	1.63634	0.5	0.544413	0.535817	0.526743	0.524355	0.571429	0.510067	0.535284
control2	chr9:2083355-2083854	499	1.05	0.768254	1.20973	1.00933	0.578947	0.485119	0.504559	0.522875	0.505952	0.501538	0.463557	0.490349
control3	chr12: 56742671-56743103	432	3.2047	2.34161	1.59507	2.38046	0.546053	0.458462	0.452778	0.485764	0.483283	0.477987	0.462733	0.474668
