# Supplementary material for: Super-silencers are crucial for development and carcinogenesis in B cells
Source: Nat Commun. 2025 Sep 25;16:8395. doi: 10.1038/s41467-025-63329-x (PMC12462470; doi:10.1038/s41467-025-63329-x)
Supplement: Supplementary file 7 — Supplementary Data 4 [file 41467_2025_63329_MOESM7_ESM.xlsx]

## Sheet: Supplementary Data 4
Supplementary Data 4	Cancer samples investigated in this study
DLBCL samples				CLL samples				ENCODE B-cell cancer cell lines
Patient	study			Patient	study			cell line	biosample ID
GCB#1	Chapuy et al. 2013			CLL#1	Ott et al. 2018			Ly1	EFO:0005907
GCB#2	Chapuy et al. 2013			CLL#2	Ott et al. 2018			Karpas	EFO:0005719
ABC#1	Chapuy et al. 2013			CLL#3	Ott et al. 2018			SU-DHL-6	EFO:0002357
ABC#2	Chapuy et al. 2013			CLL#4	Ott et al. 2018			MM.S1	EFO:0005724
Cell line				CLL#5	Ott et al. 2018			HL-60	EFO:0002793
Ly1	Chapuy et al. 2013			CLL#6	Ott et al. 2018			Ly3	EFO:0006710
DHL6	Chapuy et al. 2013			CLL#7	Ott et al. 2018
Ly3	Chapuy et al. 2013			CLL#8	Ott et al. 2018
HBL1	Chapuy et al. 2013			CLL#9	Ott et al. 2018
Ly4	Chapuy et al. 2013			CLL#10	Ott et al. 2018
Toledo	Chapuy et al. 2013			CLL#11	Ott et al. 2018
				CLL#12	Ott et al. 2018
				CLL#13	Ott et al. 2018
BJAB	Bal et al. 2022			CLL#14	Ott et al. 2018
DB	Bal et al. 2022			CLL#15	Ott et al. 2018
DOHH2	Bal et al. 2022			CLL#16	Ott et al. 2018
FRARAGE	Bal et al. 2022			CLL#17	Ott et al. 2018
HBL1	Bal et al. 2022			CLL#18	Ott et al. 2018
HLY1	Bal et al. 2022
HT	Bal et al. 2022
Karpas-422	Bal et al. 2022
Ly1	Bal et al. 2022
Ly3	Bal et al. 2022
Ly7	Bal et al. 2022
Ly8	Bal et al. 2022
Ly10	Bal et al. 2022
Ly18	Bal et al. 2022
NU-DHL1	Bal et al. 2022
Pfeiffer	Bal et al. 2022
RCK8	Bal et al. 2022
RIVA	Bal et al. 2022
RL	Bal et al. 2022
SU-DHL2	Bal et al. 2022
SU-DHL4	Bal et al. 2022
SU-DHL5	Bal et al. 2022
SU-DHL6	Bal et al. 2022
SU-DHL7	Bal et al. 2022
SU-DHL10	Bal et al. 2022
TMD8	Bal et al. 2022
Toledo	Bal et al. 2022
U2932	Bal et al. 2022
WSU-DLCL2	Bal et al. 2022
