# Supplementary material for: Super-silencers are crucial for development and carcinogenesis in B cells
Source: Nat Commun. 2025 Sep 25;16:8395. doi: 10.1038/s41467-025-63329-x (PMC12462470; doi:10.1038/s41467-025-63329-x)
Supplement: Supplementary file 8 — Supplementary Data 5 [file 41467_2025_63329_MOESM8_ESM.xlsx]

## Sheet: Supplementary Data 5
SSs and TSs in primary B cell
CHROM	START	STOP	isSuper
chr22	36319045	36427239	1
chr19	7668978	7728784	1
chr15	31337904	31385219	1
chr17	40529994	40567401	1
chr17	77439294	77469856	1
chr17	45283229	45334255	1
chr7	102415283	102455285	1
chr16	10866578	10892950	1
chrX	1492368	1524815	1
chr10	79046464	79121426	1
chr19	7332070	7366411	1
chr5	1469523	1516804	1
chr14	93945741	94013430	1
chr9	36984650	37011930	1
chr17	1171085	1239099	1
chr15	70242333	70273122	1
chr22	22931914	22961527	1
chr3	10164085	10203310	1
chr20	57395683	57433353	1
chr2	219430780	219516678	1
chr19	49414548	49459455	1
chr12	121775627	121814388	1
chr9	131655046	131681388	1
chr3	13069466	13091042	1
chr12	120639694	120689314	1
chr12	120216598	120265811	1
chr19	16360377	16389096	1
chr15	88630105	88650632	1
chr15	81291053	81319311	1
chr2	239262058	239303349	1
chr16	81807717	81823389	1
chr16	85931301	85958121	1
chr9	126603505	126654314	1
chr1	205270802	205292718	1
chr22	41926469	41958923	1
chr5	135016762	135053758	1
chr11	111346984	111386440	1
chr1	19460518	19488298	1
chr12	53200093	53239415	1
chr12	113058548	113076560	1
chr19	10416628	10455447	1
chr2	44934486	44974036	1
chr12	6275619	6335461	1
chr14	105556581	105579133	1
chr2	136125636	136141115	1
chr6	44245051	44298824	1
chr8	38945921	38967000	1
chr22	46765299	46778582	1
chr10	71749488	71775050	1
chr1	30749443	30785493	1
chr17	49946196	50002229	1
chr9	124251532	124301570	1
chr5	151114942	151148004	1
chr17	38559106	38611064	1
chr12	128784012	128817166	1
chr8	11405432	11423661	1
chr16	68069580	68083610	1
chr11	67258722	67292678	1
chr10	11670325	11690953	1
chr19	54305771	54345668	1
chr17	78707446	78727552	1
chr1	206922189	206935895	1
chr21	44908545	44934163	1
chr17	28713365	28752240	1
chr11	76623678	76645160	1
chr17	76233128	76274405	1
chr2	176080520	176126457	1
chr19	1400181	1483788	1
chr11	9599266	9627488	1
chr9	120871705	120917592	1
chr17	63911914	63931710	1
chr16	89419823	89441496	1
chr19	2229270	2272497	1
chr1	156629610	156666191	1
chr15	96320441	96370229	1
chr2	218876891	218903212	1
chr6	149959986	150007571	1
chr12	6623356	6645808	1
chr17	57531514	57558987	1
chr1	2233626	2267722	1
chr10	124607209	124626842	1
chr5	134527444	134560154	1
chr22	24409382	24439873	1
chr6	301933	324049	1
chr11	44604206	44625916	1
chr15	90815096	90857531	1
chr17	36125251	36142291	1
chr8	27361264	27371149	1
chr1	24906260	24975952	1
chr14	91367393	91394196	1
chr20	48802916	48836025	1
chr6	33306174	33344958	1
chr7	101150999	101181181	1
chr20	36842491	36876159	1
chr3	53140939	53181437	1
chr15	45105565	45140577	1
chr6	37546799	37570841	1
chr8	141005184	141046890	1
chr16	81489151	81521418	1
chr4	914730	937782	1
chr6	159098858	159116892	1
chr1	893483	959327	1
chr17	48720657	48755010	1
chr10	79238899	79268206	1
chr8	141079599	141095786	1
chr15	74387015	74409474	1
chr5	10553876	10586102	1
chr14	73745857	73763334	1
chr17	19282413	19320803	1
chr16	89460697	89485522	1
chr17	57923980	57959632	1
chr6	32941251	32956706	1
chr19	49115805	49161209	1
chr12	57607356	57632361	1
chr19	38202359	38253317	1
chr11	121460764	121487601	1
chr11	67343373	67357830	1
chr9	33134582	33144899	1
chr6	33160835	33214299	1
chr10	110384848	110430445	1
chr11	128715763	128727077	1
chr1	46438303	46496266	1
chr15	67082547	67096310	1
chr16	21345813	21372247	1
chr17	3951831	3978724	1
chr17	2815502	2861573	1
chr16	11292013	11316738	1
chr12	53741045	53759341	1
chr18	77052564	77069654	1
chr15	68620947	68639457	1
chr2	8451949	8488132	1
chr17	38721312	38756361	1
chr1	220876488	220895070	1
chr1	205428949	205460809	1
chr5	139632117	139654660	1
chr19	35311514	35334242	1
chr12	47797220	47817537	1
chr17	82860102	82880751	1
chr6	37615344	37650483	1
chr12	124497231	124551320	1
chr12	3170117	3206420	1
chr19	37993129	38010224	1
chr1	203309322	203327977	1
chr1	155060954	155094835	1
chr17	75338479	75353101	1
chr19	2077464	2094222	1
chr9	131251589	131281678	1
chr11	128619801	128633228	1
chr15	68788333	68812990	1
chr17	48618176	48648486	1
chr16	85888986	85912136	1
chr19	14366902	14384246	1
chr2	63044870	63060110	1
chr22	39218898	39279511	1
chr19	18096687	18120672	1
chr3	46965116	46984636	1
chr11	111408379	111423311	1
chr10	124637221	124648337	1
chr22	26637862	26681548	1
chr11	65407248	65427851	1
chr19	35891139	35911962	1
chr1	12151915	12179641	1
chr19	35204764	35217556	1
chr20	57455345	57484782	1
chr11	117179734	117204089	1
chr7	55503163	55540224	1
chr9	34567996	34604515	1
chr12	54180083	54222229	1
chr19	54607161	54630571	1
chr12	54002157	54030238	1
chr10	26470341	26490364	1
chr11	2379846	2406879	1
chr11	73141428	73153726	1
chr11	64205354	64253506	1
chr19	49340755	49366727	1
chr19	50634217	50675153	1
chr22	39458206	39497481	1
chr16	56907918	56919067	1
chr3	13008986	13020267	1
chr1	156406529	156437566	1
chr19	2031840	2062813	1
chr9	136530693	136566075	1
chr17	79795614	79825243	1
chr1	160619811	160636730	1
chr17	77833782	77870628	1
chr11	67372672	67403197	1
chr17	49206727	49228937	1
chr19	14582875	14603421	1
chr15	90164807	90191397	1
chr15	63463499	63482136	1
chr4	2814076	2838313	1
chr22	37203992	37227213	1
chr2	45720874	45737150	1
chr17	46814413	46854416	1
chr2	237686881	237702947	1
chr19	1830204	1877305	1
chr20	47345521	47363504	1
chr19	38043498	38057059	1
chr2	201117477	201139356	1
chr1	31760881	31790282	1
chr21	42217949	42239307	1
chr6	30441342	30467885	1
chr19	1661304	1699195	1
chr11	31792926	31814171	1
chr19	2165715	2205286	1
chr10	6047756	6061726	1
chr17	74614119	74640815	1
chr8	140586974	140604169	1
chr15	31225996	31245751	1
chr19	46631650	46661832	1
chr2	46536355	46552721	1
chr22	42355438	42400138	1
chr16	661258	719033	1
chr2	218978204	219011381	1
chr19	11032817	11059236	1
chr17	60127714	60164319	1
chr1	44704149	44725923	1
chr6	177790	195423	1
chr10	80448613	80474860	1
chr8	133490005	133511287	1
chr12	50516219	50535478	1
chr1	52631119	52643464	1
chr1	32868897	32904211	1
chr9	133951855	133969665	1
chr8	22540119	22567785	1
chr11	10624228	10642411	1
chr19	16579984	16603250	1
chr17	3668484	3698010	1
chr7	155356757	155375870	1
chr2	60833245	60853622	1
chr10	75392760	75410554	1
chr1	203424496	203470867	1
chr15	70316244	70328708	1
chr11	68368757	68384679	1
chr19	37920895	37932674	1
chr11	68463321	68485235	1
chr8	29053823	29067674	1
chr16	31176789	31222626	1
chr16	11597240	11645739	1
chr16	88633452	88663291	1
chr20	64032684	64081669	1
chr12	113220081	113240111	1
chr10	79127453	79157438	1
chr1	23524249	23545928	1
chr14	22801616	22818851	1
chr16	27220986	27236485	1
chr8	141151579	141197188	1
chr8	11691207	11712382	1
chr22	23753766	23784934	1
chr9	129227785	129277242	1
chr5	181163153	181200330	1
chr10	100735599	100762290	1
chr2	64912948	64934128	1
chr19	19181239	19217662	1
chr19	12781329	12807937	1
chr2	54592945	54608940	1
chr17	5231739	5247548	1
chr9	124189008	124209703	1
chr1	23904164	23917822	1
chr22	30305616	30316366	1
chr18	58651102	58667962	1
chr11	117967142	117991535	1
chr20	48711730	48722586	1
chr14	73233294	73250486	1
chr4	110610859	110642561	1
chr9	127966819	127988494	1
chr2	44999880	45015662	1
chr17	77413010	77433229	1
chr17	78733602	78748629	1
chr16	17299470	17318364	1
chr13	114139995	114146434	1
chr9	37405060	37423753	1
chr5	519680	547107	1
chr7	101980848	101999507	1
chr4	54091391	54106511	1
chr12	111413374	111437774	1
chr6	43354728	43378594	1
chr2	30217173	30239607	1
chr10	72275334	72307320	1
chr21	42641139	42685297	1
chr1	203279511	203292320	1
chr5	55218648	55234712	1
chr19	49050301	49088115	1
chr1	41735317	41751564	1
chr2	127619665	127633572	1
chr5	78718765	78736360	1
chr12	54096651	54135979	1
chr13	114108833	114133490	1
chr7	100152239	100181505	1
chr19	47405281	47432316	1
chr1	202613758	202627908	1
chr9	129594876	129632776	1
chr1	2284606	2303945	1
chr2	10366873	10381217	1
chr2	10398228	10419332	1
chr3	48463743	48480764	1
chr11	62538149	62552574	1
chr16	56625443	56662132	1
chr1	230142806	230160065	1
chr2	46978120	46989878	1
chr10	100642529	100673642	1
chr3	186511514	186527324	1
chr16	27440053	27464055	1
chr14	77121116	77141114	1
chr19	5127015	5149866	1
chr21	42522864	42538005	1
chr12	51355316	51372996	1
chr17	8952960	8967760	1
chr10	71705143	71743918	1
chr14	101809833	101827294	1
chr5	1130160	1162194	1
chr10	102395268	102428254	1
chr19	47226974	47250677	1
chr9	98094209	98109773	1
chr15	40910672	40945417	1
chr5	360912	403961	1
chr9	123995034	124013053	1
chr12	113456944	113480446	1
chr14	105151035	105210968	1
chr1	27605615	27625890	1
chr17	8171213	8205951	1
chr1	155004675	155024188	1
chr19	17841691	17874855	1
chr1	93702039	93714977	1
chr18	48929514	48953530	1
chr4	4841045	4865307	1
chr12	6342160	6394237	1
chr17	4625857	4646595	1
chr20	63626943	63640609	1
chr11	67412332	67438039	1
chr8	22032285	22067735	1
chr9	133774405	133790912	1
chr1	109876913	109902140	1
chr11	48017235	48038637	1
chr3	128472619	128499125	1
chr12	121614316	121639081	1
chr9	127909191	127936784	1
chr16	85551354	85579822	1
chr1	12039305	12067437	1
chr22	45225986	45255776	1
chr19	41861762	41877644	1
chr15	79968226	79991352	1
chr19	12826563	12849697	1
chr9	33116542	33126563	1
chr7	102290096	102310997	1
chr14	92653246	92664412	1
chr6	43250543	43297707	1
chr19	50687613	50728744	1
chr5	133928391	133935363	1
chr11	118918358	118944009	1
chr6	163735163	163763797	1
chr17	78124984	78142959	1
chr5	132424875	132433149	1
chr6	37158082	37188076	1
chr19	16436489	16450893	1
chr6	149473537	149486409	1
chr6	98825154	98842294	1
chr19	1717996	1752043	1
chr12	121520174	121541748	1
chr1	156113667	156149138	1
chr11	118870808	118878089	1
chr19	45855320	45887883	1
chr2	19349083	19363485	1
chr9	6750404	6776844	1
chr5	93572149	93595314	1
chr6	167114690	167126530	1
chr10	124717442	124725454	1
chr11	72570489	72607005	1
chr8	95067019	95082790	1
chr7	47655369	47673100	1
chr2	233077860	233084260	1
chr3	27711234	27729848	1
chr17	57597441	57612681	1
chr1	42934340	42941976	1
chr2	64627550	64644557	1
chr19	48323109	48335222	1
chr2	25260257	25280384	1
chr1	15832643	15863645	1
chr11	66117848	66142426	1
chr2	74025635	74039016	1
chr10	101230237	101265586	1
chr9	134258998	134295669	1
chr14	24159890	24206408	1
chr17	44289379	44322498	1
chr15	74414994	74434676	1
chr21	33013607	33036228	1
chrX	119682884	119698452	1
chr3	194682453	194697116	1
chr17	74309242	74381232	1
chr1	44801598	44824190	1
chr16	57339113	57374679	1
chr1	201005322	201026383	1
chr5	134091894	134148973	1
chr1	6434227	6467837	1
chr19	17090183	17111166	1
chrX	153857189	153894710	1
chr22	37529631	37568379	1
chr19	1496285	1543561	1
chr9	110137327	110150534	1
chr16	31453162	31501243	1
chr21	33371503	33384345	1
chr17	42666802	42686211	1
chr2	70081229	70099703	1
chr14	105043391	105072433	1
chr3	15374197	15389756	1
chr2	62198608	62232124	1
chr6	13282071	13302889	1
chr16	75241771	75278227	1
chr7	155796329	155817283	1
chr1	26275692	26288571	1
chr5	154763100	154785707	1
chr7	156999757	157024017	1
chr17	78219617	78266506	1
chr6	156837934	156854395	1
chr12	6745916	6778317	1
chr18	48770816	48791651	1
chr11	64836935	64857509	1
chr19	4365387	4383445	1
chr17	57848786	57876164	1
chr5	458196	514399	1
chr22	43100104	43134049	1
chr7	50405555	50411257	1
chr12	131766067	131778649	1
chr6	371872	387042	1
chr16	85986940	85999415	1
chr11	8716000	8736295	1
chr3	13039658	13050791	1
chr1	205663824	205680436	1
chr16	88958452	88976867	1
chr20	57669887	57680422	1
chr1	156491905	156502699	1
chr17	38866805	38890458	1
chr19	40804320	40824547	1
chr17	8149748	8165360	1
chr2	219522964	219556127	1
chr10	117532492	117571858	1
chr14	99643789	99691518	1
chr7	151241599	151282468	1
chr2	230888634	230915352	1
chr19	35075085	35086163	1
chr22	22680266	22706861	1
chr3	147371026	147397871	1
chr16	86495534	86523602	1
chr5	77627475	77647927	1
chrX	130076097	130100957	1
chr1	64946863	64957878	1
chr22	42918129	42931825	1
chr17	61400769	61417784	1
chr10	133335315	133362740	1
chr11	130161216	130182537	1
chr1	167704948	167726686	1
chr16	3173922	3198840	1
chr5	170267954	170294007	1
chr17	17107287	17120591	1
chrX	13078428	13092885	1
chr11	114172110	114184038	1
chr6	35712744	35733427	1
chr20	63837365	63867626	1
chr2	222295315	222321934	1
chr19	53893720	53919619	1
chr1	204445435	204453623	1
chr10	80518358	80549586	1
chr6	41368541	41382450	1
chr12	51383195	51395079	1
chr15	40095904	40105056	1
chr19	11556692	11578539	1
chr20	643146	680787	1
chrX	10110762	10130147	1
chr9	62799409	62801632	1
chrX	1463580	1476787	1
chr18	79775985	79801567	1
chrX	129767338	129782889	1
chr17	48479780	48518618	1
chr19	1068898	1094179	1
chrX	71095652	71121467	1
chr20	46030036	46064456	1
chr14	69603222	69619601	1
chr1	153940656	153969588	1
chr14	95498971	95519308	1
chr10	93059647	93082409	1
chr11	61332563	61358718	1
chr14	104379358	104400530	1
chr9	136745906	136764783	1
chr7	155454141	155475068	1
chr8	122773377	122789583	1
chr14	102751965	102772743	1
chr1	25020197	25038459	1
chr19	50325373	50336366	1
chr10	132554213	132575354	1
chr3	195898057	195911026	1
chr7	1021985	1034208	1
chr1	155932206	155946361	1
chr17	49450844	49491733	1
chr19	16140627	16153993	1
chr2	98461709	98497857	1
chr12	49533729	49571283	1
chr18	8602351	8622988	1
chr16	50259568	50275479	1
chr19	9913800	9954758	1
chr9	120924128	120935981	1
chr1	21514118	21540948	1
chr17	44341753	44376891	1
chr18	63097654	63126789	1
chr19	35853018	35880233	1
chr7	2298914	2315447	1
chr17	39766096	39776589	1
chr2	9541317	9559575	1
chr19	39491714	39519029	1
chr3	45587863	45610401	1
chr15	78168264	78185346	1
chr17	37820422	37836376	1
chr6	159055489	159068292	1
chr10	96224855	96241108	1
chr15	74995996	75019367	1
chr9	34116353	34135577	1
chr9	123316988	123332475	1
chr8	22690999	22703593	1
chr19	55061741	55084962	1
chr5	56826716	56837655	1
chr10	133386134	133396271	1
chr14	22545519	22560329	1
chr1	16133953	16170512	1
chr10	101061412	101088911	1
chr16	29728714	29746163	1
chr8	1761958	1782246	1
chr7	44067691	44086584	1
chr17	37734446	37771479	1
chr5	141475880	141497731	1
chr12	54275280	54302596	1
chr18	13603851	13621693	1
chr6	15331514	15348776	1
chr3	50338038	50372162	1
chr21	35040025	35051930	1
chr10	7472453	7484105	1
chr1	161193082	161218957	1
chr19	54369872	54380897	1
chr19	50546473	50579964	1
chr11	10451020	10463882	1
chr6	41520510	41539069	1
chr22	50292371	50312451	1
chr2	64858945	64877092	1
chr17	39614182	39643540	1
chr9	99818086	99829740	1
chr2	8569376	8588268	1
chr20	1880467	1899042	1
chr10	11696681	11720624	1
chr2	230650327	230674654	1
chr2	233100395	233107942	1
chr7	140223570	140234312	1
chr14	91867145	91878075	1
chr22	42425227	42446856	1
chr16	89350719	89364193	1
chr1	42951859	42963178	1
chr6	167091215	167098547	1
chr11	1838753	1849936	1
chr4	48037932	48050267	1
chr19	5312661	5352774	1
chr15	67068278	67077430	1
chr22	21569076	21590445	1
chr2	43123794	43134945	1
chr5	151059870	151079858	1
chr9	33157951	33164185	1
chr16	21505461	21527943	1
chr8	100899975	100908873	1
chr19	18593613	18618317	1
chr13	50590329	50598492	1
chr11	61963656	61978308	1
chr19	37905964	37915497	1
chr19	17671553	17694063	1
chr14	99246634	99278296	1
chr16	70429357	70437644	1
chr16	29338223	29351379	1
chr2	60350846	60357022	1
chr19	13096131	13130267	1
chr19	38827899	38854124	1
chr5	173226682	173247844	1
chr6	149912783	149935897	1
chr6	29965004	29977857	1
chr13	110458892	110476185	1
chr2	85404923	85421100	1
chr17	76522659	76547795	1
chr22	39514063	39543357	1
chr22	17784611	17804579	1
chr11	122693501	122706099	1
chr15	90202712	90214166	1
chr4	40187076	40203214	1
chr14	100064605	100075664	1
chr15	67129878	67142032	1
chr1	9061272	9076722	1
chr7	27166022	27184698	1
chr11	64979723	65004596	1
chr20	833530	855678	1
chr12	132468787	132488988	1
chr7	99366483	99397669	1
chr22	29182234	29209274	1
chr1	155113238	155140706	1
chrX	119759180	119776897	1
chr2	109210641	109219598	1
chr10	132536008	132549171	1
chr15	40044375	40062439	1
chr10	114094374	114109089	1
chr10	110457228	110465289	1
chr11	72703652	72728034	1
chr22	46721791	46739593	1
chr16	86559877	86579575	1
chr14	60647796	60658397	1
chr15	67116080	67122930	1
chr17	2785212	2801468	1
chr13	28526675	28541274	1
chr22	37313377	37344768	1
chr22	38933637	38975339	1
chr3	47125184	47152066	1
chr22	36154432	36162650	1
chr17	44949883	44978020	1
chr20	50514715	50524671	1
chr14	77023174	77041062	1
chr8	96144072	96158362	1
chrX	39806185	39840679	1
chr19	17747837	17755317	1
chr17	47831907	47861358	1
chr12	51825005	51853805	1
chr9	34621048	34638937	1
chr1	18945474	18955935	1
chr1	28169871	28176484	1
chr6	109441248	109455408	1
chr19	15170945	15203573	1
chr19	18822389	18869988	1
chr5	95811840	95824437	1
chr17	79728499	79758100	1
chr20	51399522	51415990	1
chr10	103757405	103781501	1
chr11	119736354	119753459	1
chr22	49923448	49943951	1
chr9	137703458	137718347	1
chr19	2968690	2994570	1
chr17	81381149	81409490	1
chr11	35138256	35146517	1
chr1	18628856	18658113	1
chr22	20946300	20978783	1
chr19	38859486	38872219	1
chr15	89404261	89418440	1
chr1	92974439	92982547	1
chr3	52217303	52235126	1
chr17	63824108	63850535	1
chr16	3028974	3061250	1
chr16	17368245	17376736	1
chr17	78149890	78162559	1
chr8	143015430	143029631	1
chr4	2482673	2497603	1
chr17	57441770	57462552	1
chr3	49413011	49429595	1
chr1	21332077	21345316	1
chr14	61472914	61480185	1
chr1	205338905	205353254	1
chr21	42460935	42473192	1
chr15	41487410	41512905	1
chr15	65365889	65402315	1
chr20	49788507	49806297	1
chr9	21964987	21978130	1
chr7	104930579	104944121	1
chr7	43644724	43652500	1
chr20	47726691	47740054	1
chr14	50060355	50071753	1
chr10	119305902	119315021	1
chr17	2710105	2758008	1
chr18	63134792	63142703	1
chr10	43391107	43410565	1
chr8	11439983	11456948	1
chr5	177428038	177450442	1
chr2	43106778	43111685	1
chr2	218284260	218290415	1
chr17	77879145	77888336	1
chr2	118830822	118850523	1
chr14	74233138	74264644	1
chr16	29805442	29823052	1
chr6	163707713	163717140	1
chr15	74856972	74873217	1
chr14	75276854	75308450	1
chr12	49338757	49354801	1
chr14	103084164	103129045	1
chr12	6459395	6472085	1
chr11	67639486	67651375	1
chr19	2677991	2686311	1
chr6	170281070	170297455	1
chr13	99953043	99975361	1
chr1	32248281	32255268	1
chr16	10791444	10819326	1
chr17	57892421	57917607	1
chr14	24052378	24084792	1
chr19	48738007	48765110	1
chr17	48096521	48117626	1
chr6	53180270	53197111	1
chr16	84597294	84606013	1
chr7	128108150	128115674	1
chr2	10057583	10102474	1
chr9	114612291	114620440	1
chrX	153816246	153841766	1
chr19	5954846	5977603	1
chr17	74442665	74477012	1
chr12	5049121	5061282	1
chr22	37409489	37429741	1
chr16	67424741	67471354	1
chr7	66742332	66755035	1
chr14	23559504	23581600	1
chr12	1516866	1536641	1
chr10	28664010	28695767	1
chr7	100884862	100912163	1
chr6	158714864	158721756	1
chr1	206675444	206692157	1
chr2	72909078	72924824	1
chr10	98339380	98364712	1
chr4	38756484	38770501	1
chr7	2492312	2513629	1
chr5	142313829	142327779	1
chr7	100468661	100496506	1
chr13	114047223	114067280	1
chr20	63943029	63978750	1
chr8	37533684	37549304	1
chr1	37281411	37296261	1
chr17	4479201	4519589	1
chr3	183148753	183166941	1
chr10	71871301	71903207	1
chr16	56857869	56891274	1
chr3	72087620	72102164	1
chr19	6658534	6698777	1
chr17	28536993	28555537	1
chr17	78376888	78390808	1
chr16	3869217	3889620	1
chr14	20457737	20476110	1
chr16	10924498	10947908	1
chr17	2008477	2042045	1
chr20	4805479	4813799	1
chr15	59514984	59528505	1
chr1	201456607	201492474	1
chr16	81764641	81781111	1
chr6	42024688	42033787	1
chr17	49743392	49751500	1
chr10	133226760	133246787	1
chr2	66433134	66444566	1
chr19	45656329	45682016	1
chr6	31346649	31361548	1
chr8	55989333	56002431	1
chr3	138947281	138962425	1
chr9	93092856	93113253	1
chr16	85303979	85316548	1
chr17	40597312	40604316	1
chr3	72160348	72169325	1
chr15	31452224	31468336	1
chr11	61572234	61603179	1
chr15	64743082	64768516	1
chr19	42462483	42474291	1
chr1	161033657	161050045	1
chr16	81476938	81482374	1
chr19	40597939	40609165	1
chr5	172178353	172190269	1
chr20	45811632	45843116	1
chr17	47216740	47233020	1
chr15	40553818	40566048	1
chr2	96853016	96897493	1
chr22	37617783	37647716	1
chr1	154856158	154879340	1
chr14	22468897	22479812	1
chr8	127972693	127993774	1
chr21	44699551	44727791	1
chr12	123081396	123092449	1
chr22	22907317	22914591	1
chr16	10594007	10607633	1
chr6	100446968	100466085	1
chr16	66412575	66447035	1
chr1	30873367	30906628	1
chr19	55128972	55162974	1
chr3	121995372	122013444	1
chr12	31874472	31884244	1
chr19	55429030	55452826	1
chr20	51014255	51039073	1
chr16	11988835	12001155	1
chr19	44941473	44962430	1
chr4	153520539	153524766	1
chr16	30000520	30035931	1
chr11	128549322	128556307	1
chr9	89436278	89454660	1
chr16	70396218	70408723	1
chr2	230868123	230878140	1
chr11	128258976	128263987	1
chr17	39724340	39746765	1
chr1	150544156	150565872	1
chr2	101397739	101409653	1
chr2	127795333	127813844	1
chr9	130417508	130474470	1
chr14	104674586	104696119	1
chr17	21274853	21289626	1
chr10	72255111	72265596	1
chr17	32517099	32527654	1
chr2	8534523	8553205	1
chr14	71354446	71362596	1
chr10	102221418	102243111	1
chr2	70118835	70129360	1
chr11	73159620	73179190	1
chr8	22990010	23006212	1
chr22	20010431	20039249	1
chr9	133979490	133994676	1
chr2	45834884	45841451	1
chr19	50810424	50823838	1
chr8	22967342	22978849	1
chr14	102592963	102612505	1
chr21	41418590	41432513	1
chr8	55918172	55926118	1
chr13	99373091	99378309	1
chr16	79279481	79301482	1
chr9	109963763	109970295	1
chr5	150397303	150412703	1
chr10	74165956	74180844	1
chr1	201042945	201064318	1
chr1	27514810	27529086	1
chr1	234956913	234971710	1
chr20	25857008	25870595	1
chr19	46599544	46618043	1
chr3	13865968	13892743	1
chr9	128113623	128146249	1
chr7	140389801	140401779	1
chr2	218847304	218871882	1
chr2	120321383	120347605	1
chr17	36195283	36199786	1
chr5	150154492	150194686	1
chr3	125128307	125148202	1
chr17	28889570	28902882	1
chr17	48559209	48577969	1
chr11	821295	849426	1
chr22	22236455	22248974	1
chr2	10324105	10332945	1
chr7	5421206	5444202	1
chr1	109465758	109495350	1
chr1	155976166	155990434	1
chr11	3888520	3901320	1
chrX	120748887	120755751	1
chr7	27094250	27105403	1
chr10	5813616	5823755	1
chr1	206782539	206803796	1
chr1	236143081	236170030	1
chr1	180907038	180940896	1
chr3	50258944	50300049	1
chr9	90808395	90815316	1
chr12	111353174	111370169	1
chr12	47210012	47229627	1
chr19	48632651	48650312	1
chr19	55241493	55255005	1
chr13	99982606	99997522	1
chr9	137134402	137159376	1
chr1	151817132	151853875	1
chr12	6603931	6618238	1
chr3	43994200	44000400	1
chr3	15353490	15363422	1
chr1	235949347	235957614	1
chr12	104469839	104479315	1
chr11	76674047	76691781	1
chr12	53687700	53702876	1
chr19	42105756	42115966	1
chr15	70429460	70449884	1
chr1	24187141	24204020	1
chr10	110353377	110359440	1
chr22	23033534	23039547	1
chr17	43540996	43565827	1
chr5	54752023	54758247	1
chr10	96282794	96291914	1
chr7	101386251	101403071	1
chr19	41320741	41329444	1
chr10	11240813	11245374	1
chr19	11074207	11100982	1
chr12	24996435	25008856	1
chr5	138632441	138659199	1
chr19	47287679	47310257	1
chr17	74193128	74217551	1
chr7	36278380	36292685	1
chr16	46908543	46920279	1
chr17	48785746	48825276	1
chr19	18202323	18226847	1
chr1	200872045	200897910	1
chr5	123085546	123100897	1
chr17	1554931	1579250	1
chr19	46336620	46356299	1
chr17	39204403	39226781	1
chr14	91238701	91244855	1
chr19	54465268	54493389	1
chr17	29132608	29158319	1
chr20	35767002	35774226	1
chr10	30684760	30708512	1
chr17	50187272	50214242	1
chr11	118883344	118888944	1
chr19	16711187	16721938	1
chr1	41368750	41388933	1
chr8	143266227	143299004	1
chr2	216656542	216696145	1
chr7	74266550	74294342	1
chr2	31250213	31260041	1
chr17	76989465	77008484	1
chr20	46304664	46326926	1
chr17	2928474	2947660	1
chr8	23217288	23224997	1
chr8	21747270	21766061	1
chr17	1473344	1492895	1
chr19	55168719	55183038	1
chr12	11820801	11837378	1
chr10	22649508	22656774	1
chr16	68256156	68277674	1
chr22	39085931	39101377	1
chr9	98373058	98387414	1
chr12	121956908	121981477	1
chr1	9652659	9666007	1
chr3	195152722	195161877	1
chr20	62473358	62497697	1
chr19	56109177	56126744	1
chr11	65563172	65578553	1
chr4	184345559	184355673	1
chr7	2242870	2263706	1
chr3	194306953	194321657	1
chr22	20425907	20443363	1
chr2	6988077	7008915	1
chr10	8053357	8069960	1
chr7	44966020	44988431	1
chr4	108165777	108173616	1
chr11	128745984	128759057	1
chr19	18785653	18799121	1
chr16	56972020	56983552	1
chr17	2047759	2075300	1
chr16	75287899	75309799	1
chr3	194095542	194104584	1
chr8	143419232	143435180	1
chr6	32602089	32612586	1
chr6	28207159	28220832	1
chr22	42655229	42666631	1
chr21	33432651	33443136	1
chr10	72243308	72249344	1
chr15	65811224	65822278	1
chr15	99502643	99510376	1
chr19	47440624	47454228	1
chr1	156839135	156869374	1
chr16	75089958	75113681	1
chr1	156884325	156907768	1
chr7	2097061	2105277	1
chr3	183532892	183545289	1
chr19	38383807	38404886	1
chr19	13854843	13873710	1
chr2	176135490	176153860	1
chr3	9769642	9781091	1
chr22	41896694	41920574	1
chr6	157220204	157225862	1
chr4	5882534	5891946	1
chr8	27405147	27410708	1
chr3	187065114	187076505	1
chr2	135996947	136005568	1
chr15	89353234	89371432	1
chr22	44037618	44052787	1
chr1	24751963	24763093	1
chr10	6120206	6163256	1
chr19	1310917	1347667	1
chr1	156073289	156099340	1
chr17	48588985	48598964	1
chr10	5836207	5846649	1
chr7	1493683	1521310	1
chr19	51304245	51328036	1
chr1	21644617	21675567	1
chr20	32009438	32038541	1
chr10	12067860	12078948	1
chr7	100963411	100973785	1
chrX	107668864	107690629	1
chr15	74810717	74843264	1
chr1	41641209	41656724	1
chr2	47070958	47074623	1
chr16	70414693	70423917	1
chr2	20655211	20676396	1
chr8	143586419	143609651	1
chr9	136643989	136665253	1
chr1	235639456	235651974	1
chr15	89435386	89454635	1
chr6	10529197	10537510	1
chr19	13012167	13020636	1
chr16	25008914	25015195	1
chrX	10040266	10063017	1
chr17	81533036	81565837	1
chr5	177300116	177321419	1
chr14	74938468	74962724	1
chr2	8511179	8528783	1
chr17	78304628	78337824	1
chr17	8785588	8806908	1
chr1	147077525	147093425	1
chr2	8293910	8313386	1
chr1	1889368	1907954	1
chr11	119249305	119264747	1
chr8	37576572	37584907	1
chr8	42286891	42294071	1
chr7	2710076	2726883	1
chr16	2507009	2513824	1
chr19	14608590	14617992	1
chr11	71383870	71407246	1
chr5	157485381	157490002	1
chr16	11668361	11677610	1
chr19	55647269	55667993	1
chr11	72773563	72793925	1
chr19	35459107	35469829	1
chr18	23862351	23868388	1
chr2	25299704	25321412	1
chr12	104632270	104651134	1
chr6	156975899	156985251	1
chr3	32433423	32442545	1
chr20	21504645	21518875	1
chr4	967891	1013621	1
chr2	218385355	218407855	1
chr19	18396979	18412705	1
chr15	65915610	65927439	1
chr22	29382237	29396363	1
chr17	74955168	74992401	1
chr22	31628180	31640876	1
chr15	44711096	44726143	1
chr6	42925935	42934985	1
chr11	66950681	66997608	1
chr11	69707873	69734673	1
chr9	131734002	131739881	1
chr9	129428520	129447844	1
chr19	653837	682494	1
chr1	984842	1009066	1
chr7	150975802	150999191	1
chr20	45991391	46005875	1
chr17	45352555	45387553	1
chr19	41927721	41937132	1
chr7	4939885	4975591	1
chr19	13830658	13846902	1
chr22	46575360	46585825	1
chr19	15324816	15335383	1
chr14	24123839	24151039	1
chr13	27970371	27983426	1
chr22	22339101	22355854	1
chr13	20123013	20143602	1
chr11	548502	596383	1
chr19	10953367	10978204	1
chr19	3032884	3060207	1
chr16	57627149	57656430	1
chr12	132433005	132443902	1
chrX	41250481	41284751	1
chr6	36649759	36669655	1
chr6	392600	403975	1
chr9	137399692	137432607	1
chr6	31589415	31603245	1
chr6	159035420	159047880	1
chr10	124688932	124700148	1
chr11	72651427	72679738	1
chr2	27250159	27266076	1
chr22	37797544	37808965	1
chr19	38684358	38699849	1
chr20	17635467	17654697	1
chr8	23698511	23713140	1
chr3	50238100	50250151	1
chr2	25196015	25210926	1
chr10	101283321	101298633	1
chr6	43169989	43184936	1
chr3	46932782	46950706	1
chr2	43157895	43169226	1
chr2	100130250	100136832	1
chr7	73700345	73722153	1
chr22	18003943	18011609	1
chr19	18173845	18193396	1
chr11	44297511	44309194	1
chr2	127079979	127089232	1
chr22	42711322	42728476	1
chr9	89995207	90018230	1
chr5	176644031	176658919	1
chr1	111187287	111202341	1
chr2	27068223	27087377	1
chr5	176609814	176628008	1
chr5	176530898	176543347	1
chr2	72137151	72154631	1
chr7	143345290	143364039	1
chr19	7860729	7876383	1
chr16	11362466	11372541	1
chr1	156591657	156620015	1
chr22	49840928	49869688	1
chr15	99424787	99440974	1
chr1	6196789	6220205	1
chr10	72327336	72337586	1
chr8	22117038	22144724	1
chr15	70468197	70488709	1
chr19	19657312	19673552	1
chr8	141101670	141114311	1
chr3	72254911	72260795	1
chr16	88903812	88926009	1
chrX	153722597	153744671	1
chr19	18488673	18509141	1
chr19	51650530	51664131	1
chr9	92759422	92770934	1
chr6	3225280	3232363	1
chr5	139698425	139713727	1
chr9	97847845	97861169	1
chr16	89301016	89323538	1
chr12	106897316	106916460	1
chr19	35026693	35045478	1
chr17	1704808	1729000	1
chr15	51731765	51738334	1
chr16	89912632	89933064	1
chr9	89737578	89757576	1
chr7	73515364	73532389	1
chr13	30438186	30446141	1
chr12	110553835	110569015	1
chr1	40378047	40385598	1
chr17	31534989	31543586	1
chr14	76131545	76155327	1
chr12	124374838	124392883	1
chr15	42488887	42496526	1
chr17	49893534	49919241	1
chr17	39756993	39760465	1
chr14	24269114	24280537	1
chr10	124062168	124068725	1
chr6	34125549	34153148	1
chr3	4977477	4987865	1
chr1	156721059	156729379	1
chr20	22567514	22587103	1
chr6	1376423	1388808	1
chr17	80253847	80284109	1
chr1	157694980	157700118	1
chr2	231386953	231395887	1
chr16	23968096	23984328	1
chr17	7482652	7502330	1
chr19	10716882	10731623	1
chr3	187738085	187751338	1
chr16	81829380	81834662	1
chr13	99427026	99437873	1
chr12	109995282	110010638	1
chr22	50173288	50192543	1
chr14	102904959	102918805	1
chr10	21510050	21527620	1
chr21	45135840	45158836	1
chrX	48935603	48942544	1
chr5	133024765	133037013	1
chr10	102113426	102124966	1
chr1	90710065	90724322	1
chr4	54221876	54231386	1
chr3	127755004	127777357	1
chr14	49851809	49869097	1
chr20	41130174	41148594	1
chr1	31977289	31986466	1
chr22	42312704	42350009	1
chr21	42055715	42065206	1
chr20	34016335	34024055	1
chr19	697260	723810	1
chr3	39377754	39390099	1
chr6	35298299	35305087	1
chr11	124875585	124899575	1
chr18	58530235	58545972	1
chr17	8113660	8122915	1
chr16	27423686	27432652	1
chr16	81797087	81800922	1
chr6	30091584	30104376	1
chr22	38749487	38759074	1
chr16	57283315	57310195	1
chr12	94261922	94277697	1
chr7	150367559	150381495	1
chr19	37973338	37980986	1
chr12	53986361	53995395	1
chr19	1263741	1272669	1
chr12	57209121	57219548	1
chr5	141876940	141891322	1
chr22	19139366	19162869	1
chr17	75290965	75303697	1
chr6	1609360	1625980	1
chr2	44795777	44808349	1
chr16	88672142	88699784	1
chr9	37378874	37384821	1
chr11	2851677	2893823	1
chr9	136979200	137004992	1
chr17	45767474	45797204	1
chr5	172845219	172851240	1
chr1	24317518	24331234	1
chr5	134436766	134447328	1
chr11	120335253	120350862	1
chr10	73952469	73976004	1
chr19	19415679	19425235	1
chr8	141386863	141411099	1
chr8	143972447	143990383	1
chr14	51841924	51848100	1
chr1	206717054	206745681	1
chr22	29288058	29317415	1
chr1	19389841	19397998	1
chr19	10510852	10519788	1
chr13	27788768	27797430	1
chr12	57850187	57875375	1
chr22	19753905	19764025	1
chr19	18038505	18051631	1
chr11	43576206	43584864	1
chr13	111108277	111125522	1
chr15	28093543	28108511	1
chr7	30465937	30478275	1
chr3	197000706	197032223	1
chr7	131025310	131035161	1
chr3	13536069	13557587	1
chr6	31461817	31477126	1
chr8	21773663	21793801	1
chr17	80467493	80483666	1
chr7	143283096	143293817	1
chr17	17052216	17064986	1
chr17	17830912	17841503	1
chr4	173492935	173506498	1
chr19	40677962	40695089	1
chr22	39063343	39068582	1
chr20	44581862	44589020	1
chr16	3144564	3166238	1
chr16	1606844	1621920	1
chr3	49939117	49954558	1
chr8	11551656	11561779	1
chr7	114083402	114088845	1
chr9	136798066	136821585	1
chr6	43388434	43401500	1
chr19	3602720	3628122	1
chr13	110503154	110539370	1
chr2	65026170	65033415	1
chr19	13144112	13161283	1
chr8	124660406	124665909	1
chr1	27335948	27344498	1
chr10	49171732	49189199	1
chr1	16607978	16631642	1
chr5	6721134	6737182	1
chr1	31402172	31434171	1
chr19	16339004	16352973	1
chr1	225997044	226003366	1
chr3	196183190	196197693	1
chr17	7642095	7657001	1
chr3	15050332	15066324	1
chr20	46121844	46158835	1
chr11	111176524	111183568	1
chr6	133888247	133896854	1
chr3	48219172	48233323	1
chr16	67972862	67994161	1
chr19	17447378	17471671	1
chr19	6797521	6810235	1
chr7	98768015	98809219	1
chr17	59324761	59346664	1
chr17	1373601	1382290	1
chr19	2548596	2573690	1
chr1	160788746	160797660	1
chr6	33113175	33119013	1
chr1	9627697	9642126	1
chr12	94293683	94300188	1
chr3	122969152	122998538	1
chr1	2570237	2585245	1
chr8	27319813	27330031	1
chr12	122862010	122872114	1
chr14	73782773	73795529	1
chr15	31315635	31331805	1
chr11	120232090	120258778	1
chr9	89418954	89430139	1
chr5	151086579	151098336	1
chr1	204479927	204485338	1
chr17	79830900	79844285	1
chr10	48689964	48701650	1
chr6	31194441	31208591	1
chr2	8386814	8427311	1
chr12	57763903	57776916	1
chr4	10106318	10124210	1
chr8	19697453	19706074	1
chr22	35345334	35366400	1
chr12	1818702	1848855	1
chr20	32049575	32066658	1
chr1	1856030	1863593	1
chr16	3575268	3582613	1
chr20	33812825	33826897	1
chr19	45969283	45982311	1
chr11	67481579	67491621	1
chr11	5623920	5633229	1
chr10	103676470	103697572	1
chr11	46367162	46393955	1
chr15	88385860	88405370	1
chr5	88140613	88146136	1
chr12	116548119	116560428	1
chr11	2131499	2151952	1
chr17	21364823	21398567	1
chr22	42736121	42773130	1
chr16	2005749	2028363	1
chr2	85738236	85753124	1
chr17	31490817	31494297	1
chr6	156946084	156960673	1
chr17	40097709	40109266	1
chr6	15881121	15890473	1
chr10	110839934	110844142	1
chr5	154479455	154492499	1
chr12	130997792	131042526	1
chr4	153468213	153473299	1
chr1	27394418	27410570	1
chr5	139661477	139668034	1
chr1	20115415	20127294	1
chr6	41450940	41475112	1
chr6	35487518	35512983	1
chr6	3423693	3456287	1
chr14	24295829	24319750	1
chr20	37404643	37413459	1
chr10	132319780	132335574	1
chr16	85816354	85833859	1
chr20	45359473	45370698	1
chr6	108116328	108122105	1
chr17	75395854	75416348	1
chrX	3688083	3711693	1
chr4	8215134	8272191	1
chr17	50554304	50576052	1
chr8	10716662	10735508	1
chr5	157570854	157582533	1
chr3	58351627	58356646	1
chr4	37673191	37686349	1
chr19	49486250	49503808	1
chr12	104514287	104521241	1
chr10	11207616	11215080	1
chr12	96034455	96046291	1
chr12	49742540	49754757	1
chr13	99349852	99360090	1
chr4	6933696	6942430	1
chr22	33046483	33059914	1
chr16	66943059	66966273	1
chr14	92549620	92556798	1
chr5	151170223	151181257	1
chr17	64387735	64400483	1
chr17	30693345	30716199	1
chr19	16246976	16253141	1
chr1	230120583	230131297	1
chr2	73184212	73209001	1
chr14	95658570	95666194	1
chr2	219624541	219654112	1
chr9	93503558	93516843	1
chr8	30090213	30100291	1
chr1	150153588	150161907	1
chr16	85252927	85277072	1
chr17	7280491	7295911	1
chr9	136181500	136205434	1
chr1	170657009	170672405	1
chr11	62922066	62933911	1
chr17	4994458	5020511	1
chr1	6572601	6604881	1
chr16	8868794	8894611	1
chr22	37371740	37386537	1
chr14	76913997	76930729	1
chr9	35655958	35667169	1
chr12	49949897	49969043	1
chr2	205673658	205691819	1
chr4	6256749	6281928	1
chr20	53642840	53664010	1
chr19	4907029	4916907	1
chr2	47029714	47040929	1
chr16	2951837	2975470	1
chr12	55923353	55935368	1
chr1	227998460	228016428	1
chr1	26990923	27013957	1
chr10	100561361	100579156	1
chr1	202175236	202202498	1
chr3	49005523	49029320	1
chr19	44718457	44741006	1
chr19	44843437	44854340	1
chr9	111977285	111989036	1
chr1	34919764	34936951	1
chr14	22882353	22891492	1
chr18	79453834	79467720	1
chr2	109332177	109350752	1
chr7	129158704	129174155	1
chr12	130976679	130983940	1
chr1	156571554	156585128	1
chr4	87010262	87020369	1
chr17	64313688	64330622	1
chr9	137676873	137689954	1
chr14	101551500	101577052	1
chr12	125175689	125202092	1
chr19	10217882	10236733	1
chr2	65387532	65396898	1
chr12	114682432	114692512	1
chr20	2795010	2809918	1
chr2	86033742	86040773	1
chr19	19432272	19452445	1
chr9	111911840	111926973	1
chr2	111047650	111056032	1
chr11	69897706	69933151	1
chr7	74227206	74232133	1
chr2	219246611	219252198	1
chr12	110605698	110615598	1
chr1	29233347	29241844	1
chr7	5229184	5233789	1
chr2	74496217	74507460	1
chr22	17960280	17969120	1
chr17	42772759	42791140	1
chr3	46090013	46098323	1
chr20	37304443	37317381	1
chr14	36506209	36525369	1
chr16	89088435	89106250	1
chr12	110621799	110628504	1
chr19	49530226	49553607	1
chr7	44046532	44053755	1
chr1	89842708	89857668	1
chr6	37691358	37710562	1
chr1	118993967	119008795	1
chr1	111504310	111509295	1
chr8	11505552	11509239	1
chr19	8565210	8580247	1
chr17	73279724	73325897	1
chr3	39137843	39148060	1
chr19	30217380	30233521	1
chr11	128289935	128294794	1
chr17	42413192	42427039	1
chr15	85376244	85388713	1
chr11	66536253	66568470	1
chr6	36775779	36795948	1
chr1	10957617	10991773	1
chrX	1316516	1340303	1
chr6	41181796	41194262	1
chr12	124913114	124921205	1
chr19	51600635	51609012	1
chr8	41712346	41724626	1
chr17	43998168	44016539	1
chr16	14298800	14321136	1
chr9	133555871	133580752	1
chr10	14591653	14606386	1
chr1	61043709	61058630	1
chr12	122828377	122845392	1
chr12	123426186	123437743	1
chr15	63983174	63991623	1
chr9	132381476	132390154	1
chr4	675211	717332	1
chr16	1471134	1484883	1
chr19	42233947	42256290	1
chr3	38647784	38659265	1
chr1	16643294	16649039	1
chr12	52115854	52131243	1
chr1	27650169	27663850	1
chr3	12983385	12994286	1
chr11	65377938	65390623	1
chr3	32420115	32424048	1
chr12	4110766	4123409	1
chr2	43210421	43222527	1
chr18	8746205	8757975	1
chr13	111183339	111188642	1
chr7	1399505	1442949	1
chr7	3063260	3070212	1
chr4	4939978	4946918	1
chr17	8997646	9016287	1
chr4	83172197	83179145	1
chr5	176738192	176749003	1
chr4	6319100	6346583	1
chr11	71364427	71374840	1
chr6	15243906	15255318	1
chr7	5589568	5612120	1
chr10	123141718	123150625	1
chr12	49679644	49690413	1
chr17	78172584	78177708	1
chr15	31046416	31054890	1
chr17	39670243	39679880	1
chr4	184446546	184453209	1
chr2	47722962	47726254	1
chrX	13691381	13700195	1
chrX	107440508	107451718	1
chr16	79090043	79096983	1
chr1	27875766	27893931	1
chr12	57888034	57899205	1
chr14	69636117	69642143	1
chr5	124704310	124709299	1
chr16	89948886	89956251	1
chr18	13562892	13570198	1
chr1	150232501	150266620	1
chr14	65194970	65206479	1
chr9	133349065	133382240	1
chr2	136244060	136254964	1
chr9	127848926	127870564	1
chr4	3849326	3884969	1
chr9	132581963	132591925	1
chr10	78966007	78980849	1
chr19	42363751	42382771	1
chr17	32252986	32277288	1
chr9	77014234	77027231	1
chr2	101753379	101761339	1
chr17	78888309	78894358	1
chr17	36210473	36212462	1
chrX	19872964	19884074	1
chr2	70891360	70907833	1
chr19	39943325	39952398	1
chr17	83081518	83101490	1
chr12	66188532	66195462	1
chr1	1169344	1190339	1
chr19	42127946	42139289	1
chr16	22181603	22200326	1
chr19	1927191	1939078	1
chr7	27236036	27247759	1
chr12	57738652	57757755	1
chr9	122218370	122228700	1
chr14	72708032	72717111	1
chr17	32483378	32494045	1
chr19	4576728	4593558	1
chr16	85223387	85246730	1
chr1	12615383	12629856	1
chr22	40037658	40050223	1
chr22	22712525	22721728	1
chr16	12542818	12548800	1
chr6	28809979	28825609	1
chr14	53947676	53964834	1
chr12	128961842	128982930	1
chr2	230220033	230226791	1
chr1	167645807	167651308	1
chr22	19352304	19364643	1
chr17	81472558	81492413	1
chr20	62919227	62934799	1
chr2	8674436	8685253	1
chr3	15303689	15311811	1
chr20	37344323	37367765	1
chr4	2864197	2880249	1
chr14	104648593	104657260	1
chr22	42293096	42306078	1
chr1	207822275	207826872	1
chr11	60915429	60926688	1
chr6	36532029	36553765	1
chr19	35263558	35275714	1
chr4	3455355	3486130	1
chr1	1775798	1782083	1
chr17	7831750	7845937	1
chr8	27391460	27398050	1
chr16	11252374	11264541	1
chr8	37791915	37818954	1
chr1	36149992	36161359	1
chr2	104863866	104880241	1
chr12	51338072	51349043	1
chr2	85990654	85999058	1
chr10	132436507	132461218	1
chr1	864644	875514	1
chr20	63023063	63040003	1
chr9	134059715	134071596	1
chr9	92953913	92970008	1
chr16	81739856	81751854	1
chr2	98757376	98763768	1
chr17	40330897	40342498	1
chr1	40782544	40802782	1
chr14	105522243	105534958	1
chr19	14193800	14210646	1
chr14	105681088	105688977	1
chr2	30330296	30335993	1
chr2	128305220	128329407	1
chr1	155166005	155193777	1
chr20	2687367	2708761	1
chr6	30724533	30743024	1
chr11	8200485	8207929	1
chr7	151076707	151092301	1
chr6	30488642	30497440	1
chr3	194130595	194141754	1
chr17	18311364	18330235	1
chr14	74592280	74615202	1
chr17	67810707	67816831	1
chr16	4304010	4322604	1
chr10	71206647	71229693	1
chr19	12610953	12619517	1
chr20	49585338	49617877	1
chr17	76442175	76453404	1
chr14	20436319	20442532	1
chr3	40968899	40981041	1
chr10	110168101	110179875	1
chr7	77795538	77804959	1
chr19	49466753	49480272	1
chr8	141228647	141245283	1
chr19	2480981	2496190	1
chr10	110063735	110072949	1
chr5	138457494	138476641	1
chr5	1631858	1655795	1
chr21	36694593	36711241	1
chr19	42071506	42090348	1
chr19	54150916	54168275	1
chr1	15750546	15789779	1
chr22	23173614	23186635	1
chr16	66585437	66597661	1
chr17	41721148	41747098	1
chr9	136388127	136417750	1
chr7	27210223	27222553	1
chr1	47403852	47427813	1
chr22	20456189	20467396	1
chr13	99226096	99229976	1
chr12	122885757	122889446	1
chr17	39588021	39598969	1
chr19	3697035	3722893	1
chr2	217861404	217870748	1
chr17	10013315	10027431	1
chr9	114367678	114372693	1
chr5	79884484	79890079	1
chr4	112509391	112514892	1
chr1	6023718	6038838	1
chr16	87795464	87810577	1
chr15	57296587	57304010	1
chr2	236539369	236553647	1
chr8	21913467	21924555	1
chr5	151252787	151259194	1
chr17	74850847	74868285	1
chr4	5703821	5719530	1
chr17	40488061	40502482	1
chr10	101106452	101128231	1
chr2	199457520	199471554	1
chr2	197207705	197212566	1
chr19	2324664	2333462	1
chr13	94698495	94713990	1
chr6	41414028	41438683	1
chr19	16079586	16097143	1
chr14	36654214	36664127	1
chr1	157580913	157586831	1
chr19	41886036	41892802	1
chr11	123479827	123485059	1
chr19	16886760	16900685	1
chr16	75059833	75075619	1
chr16	85437357	85463896	1
chr9	99178243	99196532	1
chr1	204507346	204514486	1
chr11	65776923	65804094	1
chr16	50679357	50685164	1
chr1	112736768	112759498	1
chr16	31867333	31878916	1
chrX	153581282	153598981	1
chr19	11373045	11384282	1
chr1	206828434	206835332	1
chr13	111155412	111166750	1
chr16	84571082	84591342	1
chr6	113630830	113635931	1
chr6	33690678	33696056	1
chr22	19111134	19126339	1
chr5	181250227	181265766	1
chr12	104457846	104464411	1
chr6	127514049	127525287	1
chr3	13230909	13240596	1
chr19	38417595	38440218	1
chr11	67995494	68007929	1
chr10	1035729	1055426	1
chr20	31851084	31872009	1
chr1	25537044	25558110	1
chr12	4133581	4143336	1
chr14	92580054	92587851	1
chr10	22594124	22602628	1
chr4	2409651	2418220	1
chr20	3067659	3085584	1
chr5	1872960	1890125	1
chr1	246565422	246576489	1
chr19	17790725	17812526	1
chr15	74950097	74963649	1
chr11	32425932	32437229	1
chr2	47053996	47058470	1
chr17	62470252	62494773	1
chr1	117631782	117637969	1
chr2	113176376	113183428	1
chr19	11584025	11604406	1
chr15	94259707	94264874	1
chr22	50471970	50491291	1
chr11	70390113	70402016	1
chr1	18922827	18933276	1
chr2	98448456	98456490	1
chr9	129561272	129589302	1
chr2	119425693	119439681	1
chr6	106729423	106742278	1
chr12	6963697	6980193	1
chr6	32187749	32195980	1
chr17	82314229	82336561	1
chr22	22164149	22168455	1
chr18	59263386	59273063	1
chr2	28618189	28627904	1
chr6	39294679	39317316	1
chr17	79327579	79341017	1
chr7	99121669	99140921	1
chr19	14000655	14007916	1
chr19	12730388	12741395	1
chr16	11078468	11091851	1
chr3	32455829	32461093	1
chr10	129466265	129477795	1
chr22	42531463	42537203	1
chr22	49717136	49737959	1
chr9	121638916	121661616	1
chr12	104676820	104686807	1
chr3	129565947	129578893	1
chrX	13003527	13013408	1
chr19	50308357	50319835	1
chr16	17416254	17428115	1
chr19	35738365	35748825	1
chr5	180070656	180096287	1
chr9	129885626	129890708	1
chr11	57471131	57484804	1
chr20	46188669	46216887	1
chr20	63245634	63265175	1
chr3	66378007	66393555	1
chr20	47973089	47989251	1
chr11	75516630	75545548	1
chr16	57474330	57486496	1
chr8	41682443	41706235	1
chr19	3551144	3559424	1
chr17	16962750	16974186	1
chr6	41271350	41281769	1
chr8	29519493	29532649	1
chr10	45375570	45386309	1
chr17	50142539	50148662	1
chr21	33392435	33403050	1
chr5	141404655	141415903	1
chr1	36368933	36375465	1
chr5	148830597	148838064	1
chr9	63813370	63818392	1
chr10	100863712	100884524	1
chr19	10859463	10880593	1
chr1	234721847	234732868	1
chr10	132938684	132953877	1
chr20	63473010	63500205	1
chr22	35409588	35416331	1
chr7	27190878	27202589	1
chr19	45483903	45501492	1
chr1	4017165	4028016	1
chr11	44582967	44598174	1
chr8	141121196	141134193	1
chr1	18711499	18730253	1
chr17	6701365	6715019	1
chr11	17729786	17745411	1
chr19	35281492	35296830	1
chr20	44608056	44624503	1
chr11	124831755	124846767	1
chr14	37582851	37604764	1
chr3	42074417	42081044	1
chr13	27912396	27922199	1
chr19	47603827	47624842	1
chr11	48103350	48108242	1
chr1	1255157	1283128	1
chr12	53933606	53944977	1
chr5	54668528	54674434	1
chr22	40369549	40382197	1
chr6	166276306	166294762	1
chr16	13998021	14010551	1
chr22	29469933	29488702	1
chr6	10376819	10391196	1
chr16	88779939	88793992	1
chr5	112522733	112526308	1
chr22	46591801	46602581	1
chr7	2633309	2646405	1
chr17	77140124	77158677	1
chr14	68318194	68329264	1
chr17	8216774	8228197	1
chr12	124734976	124762294	1
chr5	136076579	136089220	1
chr14	21260108	21272358	1
chr6	341038	350041	1
chr8	24380866	24391006	1
chr11	9656556	9667842	1
chr3	10435493	10444057	1
chr10	21480750	21500268	1
chr19	13979426	13988583	1
chr20	31712695	31723184	1
chr22	39557704	39572232	1
chr11	134224657	134234508	1
chr10	1733389	1746835	1
chr22	23136817	23143441	1
chr1	202688260	202711669	1
chr1	110063489	110077177	1
chr5	124970550	124984265	1
chr15	63203470	63214294	1
chr12	51907479	51925744	1
chr22	46352563	46381845	1
chr7	25851672	25863338	1
chr12	113401869	113432930	1
chr8	11858574	11867566	1
chr14	89404149	89419050	1
chr14	72541284	72548030	1
chr7	101243365	101257960	1
chr10	47253700	47261948	1
chr9	81662975	81671508	1
chr5	132484227	132492732	1
chr6	36821057	36849594	1
chr2	241857783	241879364	1
chr17	78772412	78781110	1
chr2	231294761	231310658	1
chr10	112938625	112953631	1
chr3	127729870	127737935	1
chr9	123214741	123221749	1
chr16	68284788	68287250	1
chr19	1643856	1656244	1
chr9	136695481	136714645	1
chr10	1653101	1663958	1
chr6	6382752	6399087	1
chr20	47376311	47393049	1
chr8	124674551	124682841	1
chr5	154188911	154204944	1
chr17	42310985	42316842	1
chr15	40534495	40544999	1
chr17	8845184	8867357	1
chr19	19068036	19080756	1
chr11	96335356	96341950	1
chr16	87822696	87872189	1
chr15	90663951	90681746	1
chr11	60371878	60378414	1
chr11	47975468	47989941	1
chr15	85533634	85538603	1
chr3	170351206	170359871	1
chr3	129053331	129070823	1
chr22	22814721	22823730	1
chr17	73544601	73555890	1
chr2	130332363	130357059	1
chr2	230410657	230418978	1
chr12	48965182	48975234	1
chr2	45904405	45911345	1
chr11	74004817	74013010	1
chr3	10449708	10465142	1
chrX	30589110	30599224	1
chr1	234768294	234779923	1
chr1	19437187	19452947	1
chr15	90642396	90658899	1
chr2	43234166	43244121	1
chr12	116693456	116697918	1
chr11	66403225	66421520	1
chrX	10160612	10177320	1
chr11	61505977	61523695	1
chr16	153903	171509	1
chr9	132163499	132186751	1
chr1	6412660	6427723	1
chr7	155199094	155215578	1
chr4	808498	829417	1
chrX	2688710	2698403	1
chr7	101124544	101135149	1
chr10	110867033	110873430	1
chr17	65026874	65033458	1
chr1	145863264	145886936	1
chr16	67168348	67178457	1
chr11	15112776	15117018	1
chr22	19168174	19180358	1
chr14	92437523	92460145	1
chr7	47494225	47506418	1
chr2	11859057	11864265	1
chr4	83217399	83222088	1
chr2	231674863	231686400	1
chr10	133307849	133328448	1
chr19	17880456	17896270	1
chr8	141055666	141073030	1
chr11	61883367	61899462	1
chr11	65633941	65652447	1
chr22	35380939	35401601	1
chr1	1014410	1041237	1
chr7	1244645	1264244	1
chr21	41760069	41769681	1
chr2	20427743	20448935	1
chr2	109232908	109247957	1
chr1	51562527	51572197	1
chrX	363012	375710	1
chr19	1779221	1796413	1
chr17	48541192	48553524	1
chr20	62642312	62662315	1
chr17	17175501	17187163	1
chr17	68345028	68363678	1
chr22	44682381	44712830	1
chr22	40432268	40437796	1
chr1	1410967	1441407	1
chr3	197728391	197739205	1
chr2	85881795	85895659	1
chr1	205563581	205592735	1
chr19	35441762	35452289	1
chr5	119323246	119330524	1
chr22	35540206	35564274	1
chr20	53615859	53632635	1
chr3	169662068	169669330	1
chr19	7776078	7793421	1
chr9	37648472	37668989	1
chr5	133042701	133054459	1
chr19	43772719	43779919	1
chr14	21066114	21073943	1
chr19	54287760	54300674	1
chr19	17126987	17136371	1
chr17	77179686	77188698	1
chr1	92475315	92487105	1
chr22	25390546	25405167	1
chr7	75680849	75693502	1
chr17	77363466	77374039	1
chr11	114143725	114158734	1
chr6	27743243	27762656	1
chr19	55600298	55612648	1
chr13	23843601	23849773	1
chr11	66277172	66294548	1
chr20	50812740	50817013	1
chr5	139791739	139811283	1
chr2	232518981	232546299	1
chr16	31700614	31716867	1
chr22	36855742	36867677	1
chr1	206765949	206775271	1
chr20	17877567	17884700	1
chr6	159159751	159170751	1
chr6	14909329	14921865	1
chr11	10302885	10311285	1
chr22	48444566	48459490	1
chr17	49336229	49344269	1
chr1	2543008	2563457	1
chr12	9701981	9708403	1
chr7	129134029	129140160	1
chr3	49347748	49363369	1
chr8	125432784	125452918	1
chr7	1662422	1677901	1
chr2	233054115	233066840	1
chr17	7578206	7590368	1
chr19	29828110	29850351	1
chr19	15543428	15570775	1
chr9	87510851	87527918	1
chrX	44880681	44894141	1
chr14	60716060	60728603	1
chr12	46214734	46217334	1
chr17	77072329	77093192	1
chr15	85580146	85584814	1
chr1	8522556	8530981	1
chr12	55715098	55738035	1
chr17	5111083	5126577	1
chr2	72882121	72903775	1
chr16	84613500	84629137	1
chr9	131704650	131717482	1
chr17	18025256	18039340	1
chr5	14255673	14267866	1
chr20	49994035	50012675	1
chr12	112011873	112018866	1
chr1	3995669	4010757	1
chr1	226731903	226741749	1
chr10	14738690	14742475	1
chr19	40549191	40571774	1
chr7	77330566	77339625	1
chr12	107308647	107321055	1
chr1	31954101	31969214	1
chr9	129486854	129508473	1
chr15	91098115	91115448	1
chr3	184533889	184558586	1
chr22	19711844	19733957	1
chr12	131820081	131840030	1
chr6	30938262	30956139	1
chr8	41638095	41658060	1
chr11	121587561	121592092	1
chr22	18048808	18065230	1
chr15	37094182	37103412	1
chr11	67443698	67448783	1
chr12	122097652	122108619	1
chr12	50048122	50062867	1
chr11	65521821	65538859	1
chr12	52003014	52020998	1
chr1	2119936	2139171	1
chr21	37376069	37383598	1
chr16	2464962	2480967	1
chr8	26571573	26580128	1
chr10	102659777	102682867	1
chr2	134260497	134262782	1
chr9	92712497	92722170	1
chr17	43927554	43955008	1
chr22	44025892	44028571	1
chr19	3664777	3690747	1
chr11	111437352	111451438	1
chr2	3143269	3152301	1
chr1	168222406	168239444	1
chr1	111212539	111215580	1
chr20	51456824	51461837	1
chr11	66455916	66463934	1
chrX	48896314	48916937	1
chr12	54572363	54597377	1
chr17	18181626	18192230	1
chr16	28188589	28194168	1
chr11	60941476	60953537	1
chr1	160053199	160071116	1
chr15	78759560	78778520	1
chr13	99204627	99209231	1
chr6	21662778	21667803	1
chr17	61454732	61470887	1
chr3	124631417	124637733	1
chr8	7076097	7082885	1
chr12	132496555	132507382	1
chr10	98132416	98143342	1
chr18	77105903	77124545	1
chr11	68252977	68267904	1
chr2	207980909	207985616	1
chr8	11538219	11544191	1
chr1	40307327	40317601	1
chr1	153539107	153554111	1
chr22	17915157	17920555	1
chr16	25023135	25033138	1
chr3	45877415	45893357	1
chr22	40400242	40410037	1
chr1	22550145	22570760	1
chr17	48451653	48467177	1
chr6	17699162	17706932	1
chr11	47913567	47918962	1
chr1	226402972	226412349	1
chr13	24680727	24709954	1
chr15	90408407	90418928	1
chr3	45899153	45922926	1
chr1	158112780	158119342	1
chr5	141749134	141770648	1
chr10	125141023	125151986	1
chr6	41331198	41346532	1
chr16	87920309	87934603	1
chr7	151403947	151421598	1
chr6	36680121	36685186	1
chr16	85615866	85623934	1
chr12	92430780	92436248	1
chr5	3590366	3606645	1
chr3	13204324	13223123	1
chr6	7275927	7279327	1
chr17	41912231	41930954	1
chr7	76279897	76298211	1
chr5	124645575	124649629	1
chr6	31268004	31273896	1
chr3	122678195	122683269	1
chr6	32844860	32851668	1
chr22	29164393	29171495	1
chr11	120499079	120526252	1
chr22	36480225	36494816	1
chr2	1394609	1402446	1
chr6	139157626	139163459	1
chr12	6823803	6840894	1
chr12	108852175	108863024	1
chr9	88775400	88785279	1
[truncated: 57,634 more rows]
